# Supplementary material for: The Frequency but not the Phenotype of Circulating Peripheral T Helper Cells is Increased at Later Stages of Progression to Type 1 Diabetes
Source: Eur J Immunol. 2025 Jun 20;55(6):e51704. doi: 10.1002/eji.202451704 (PMC12179578; doi:10.1002/eji.202451704)
Supplement: Supplementary file 2 — Supporting File 2: eji6006‐sup‐0002‐SuppMat.xlsx. [file EJI-55-e51704-s002.xlsx]

## Sheet: Supporting Table 1
Supporting Table 1. Phenotypical differences between CXCR5-PD-1hi cTph and CXCR5-PD-1lo memory CD4+ T cells in flow cytometry analyses. (Related to Figure 1)
All individuals in the pediatric cohort 1 were pooled into the analysis.
Marker	% CXCR5-PD-1hi	% CXCR5-PD-1lo	*Adjusted P-Value
	(median)	(median)
CD226	77.4	81.1	0.0142
CD27	89.7	89.3	>0.9999
CD84	91.5	71.2	<0.0001
CD38	69.1	38.4	<0.0001
CCR7	7.9	29.1	<0.0001
β7 integrin	23.7	22.8	>0.9999
CCR9	2.7	3.4	0.506
CD161	31.1	21.9	<0.0001
CCR6	19.8	22.7	>0.9999
CXCR3	5.4	7.5	>0.9999
TIGIT	64.3	18.7	<0.0001
CD200	41.4	20.8	<0.0001
ICOS	22.2	3.9	<0.0001
CD39	36.2	12.6	<0.0001
CD57	4.7	0.3	<0.0001
CCR5	19.9	4.5	<0.0001
HLA-DR	22.9	6.1	<0.0001
CCR2	16.8	11	0.0002
*Friedman test with Dunn’s multiple comparison. After Bonferroni correction, P<0.003 was considered statistically significant (bolded).

## Sheet: Supporting Table 2
Supporting Table 2. Phenotypical differences between CXCR5+PD-1hi cTfh and CXCR5+PD-1lo memory CD4+ T cells in flow cytometry analyses. (Related to Figure 1)
All individuals in the pediatric cohort 1 were pooled into this analysis.
Marker	% CXCR5+PD-1hi	% CXCR5+PD-1lo	*Adjusted P- Value
	(median)	(median)
CD226	66.5	77.4	<0.0001
CD27	100	89.7	0.985
CD84	97.9	91.5	<0.0001
CD38	89.7	69.1	<0.0001
CCR7	7.8	7.9	<0.0001
β7 integrin	38.5	23.7	0.0276
CCR9	8.9	2.7	>0.9999
CD161	35.7	31.1	0.0927
CCR6	13.4	19.8	<0.0001
CXCR3	18.6	5.4	0.0254
TIGIT	94.2	64.3	<0.0001
CD200	74.9	41.4	<0.0001
ICOS	22.9	22.2	<0.0001
CD39	13.3	36.2	<0.0001
CD57	2	4.7	<0.0001
CCR5	1	19.9	0.0001
HLA-DR	7.2	22.9	<0.0001
CCR2	0	16.8	>0.9999
*Friedman test with Dunn’s multiple comparison.
After Bonferroni correction, P<0.003 was considered statistically significant (bolded).

## Sheet: Supporting Table 3
Supporting Table 3. Phenotypical differences between CXCR5-PD-1hi cTph and CXCR5+PD-1hi cTfh cells in flow cytometry analyses. (Related to Figure 1)
All individuals in the pediatric cohort 1 were pooled into this analysis.
Marker	%CXCR5-PD-1hi	% CXCR5+PD-1hi	*Adjusted P-value
	(median)	(median)
CD226	77.4	66.5	<0.0001
CD27	89.7	100	<0.0001
CD84	91.5	97.9	<0.0001
CD38	69.1	89.7	<0.0001
CCR7	7.9	7.8	>0.9999
β7 integrin	23.7	38.5	<0.0001
CCR9	2.7	8.9	<0.0001
CD161	31.1	35.7	0.0276
CCR6	19.8	13.4	<0.0001
CXCR3	5.4	18.6	<0.0001
TIGIT	64.3	94.2	<0.0001
CD200	41.4	74.9	<0.0001
ICOS	22.2	22.9	>0.9999
CD39	36.2	13.3	<0.0001
CD57	4.7	2.1	<0.0001
CCR5	19.9	1	<0.0001
HLA-DR	22.9	7.2	<0.0001
CCR2	16.8	0	<0.0001
*Friedman test with Dunn’s multiple comparison. After Bonferroni correction, P<0.003 was considered statistically significant (bolded).

## Sheet: Supporting Table 4
Supporting Table 4. Differentially expressed genes in pseudobulk analysis. (Related to Figure 2)
Comparing CXCR5-PD-1hi vs CXCR5-PD-1lo fractions.
EdgeR
Genes	logFC	unshrunk.logFC	logCPM	PValue	FDR
CXCL13	5.94018	1.44269e+08	5.52259	5.44658e-07	2.37637e-05
CCL4	2.98477	2.98499	13.4749	0.0021196	0.0188746
CCL3	2.88263	2.88327	11.7983	0.00450221	0.0350797
EOMES	2.59388	2.63736	6.32495	0.00475591	0.0353688
GZMK	2.58648	2.59533	8.26965	0.00033174	0.00477195
PMCH	2.57266	2.63349	5.82024	0.00110047	0.0108309
GZMA	2.33697	2.35688	6.70565	0.000953764	0.00990855
LIF	1.97904	1.98066	10.6412	8.6968e-05	0.0016263
B3GAT1	1.8884	1.93259	5.79261	0.00491758	0.0353688
LAG3	1.63785	1.64177	8.34977	0.00235097	0.0199833
TOP2A	1.51097	1.52921	6.51455	0.00270768	0.0220146
TIGIT	1.5071	1.51005	9.09207	8.91314e-07	2.38108e-05
CD200	1.49943	1.49972	12.1915	1.9234e-07	1.19892e-05
IL21	1.45872	1.45946	10.9786	0.000832611	0.00915873
BTLA	1.35926	1.36166	8.82613	0.000762009	0.00890598
APOBEC3G	1.16972	1.17099	9.37503	0.00544308	0.0376513
PDCD1	1.03559	1.03681	9.6553	0.00563763	0.0376513
EGR1	-1.01106	-1.01108	15.7085	0.000146816	0.00249586
CD40LG	-1.23594	-1.23617	12.1693	6.35462e-07	2.37637e-05
IL7R	-1.23795	-1.23811	12.7501	2.22946e-06	5.21136e-05
IL2	-1.29106	-1.29109	14.8309	0.000456265	0.0060944
FOSL1	-1.35532	-1.35629	10.5206	1.44181e-08	1.3481e-06
FASLG	-1.44718	-1.44742	11.7733	7.30627e-06	0.000151808
CCR4	-1.53111	-1.54537	6.82494	0.00587619	0.0378913
IER3	-1.79173	-1.79265	10.8835	0.00065566	0.00817389
IL2RA	-1.92116	-1.9296	7.65854	0.00184236	0.0172261
DPP4	-2.10884	-2.1241	6.87773	0.000261228	0.0040708
TRBC2	-2.70907	-2.7487	6.76277	7.62472e-07	2.37637e-05
TRAC	-2.91605	-2.95054	7.20568	1.39769e-08	1.3481e-06
DESeq2 (Seurat pseudobulk)
Gene	average log2FC	Adjusted P-value (Bonferroni)
CCL4	3.11842	0.00188986
GZMK	2.6194	2.24811e-06
LIF	2.2349	0.000223126
GZMA	2.13208	6.34581e-05
EOMES	2.1051	0.0534093
CXCL13	1.99048	2.35636e-08
PMCH	1.96159	0.00963489
LAG3	1.74858	4.24353e-05
IFNG	1.72054	3.63777e-10
CD200	1.71217	5.75665e-25
IL21	1.67538	2.13888e-08
TIGIT	1.65495	8.53347e-17
BTLA	1.52045	1.44969e-14
TOP2A	1.38572	0.000296915
APOBEC3G	1.37508	6.03394e-06
PDCD1	1.24395	5.9406e-16
CD27	1.23862	8.0677e-05
CCR5	1.09634	0.0345103
AURKB	1.07405	0.0435603
ITGA4	1.00178	0.00248299
LAT	0.834177	1.15373e-06
PASK	0.78918	0.0174536
ITGAL	0.741684	0.000121705
LCK	0.688831	1.8748e-05
TIAF1	0.668757	0.000409106
ITGB2	0.65361	0.0394589
BAX	0.615714	0.00292392
CD4	0.559466	0.00354797
IER5	-0.277175	8.91949e-05
CD44	-0.292975	0.00196987
RORA	-0.399377	0.00100776
BTG1	-0.460083	5.02197e-09
CD48	-0.460898	6.83286e-09
FOSB	-0.505385	0.0508544
SLAMF1	-0.519909	2.94424e-05
MYC	-0.529541	4.31503e-08
IL4R	-0.573075	1.09929e-07
TGFB1	-0.659532	0.0220016
S1PR1	-0.724491	0.000419352
EGR1	-0.765779	1.91431e-19
CD274	-0.922107	0.00284962
CD40LG	-0.982579	4.93648e-14
IL7R	-0.997004	1.79887e-45
IL2	-1.03618	9.0421e-08
FOSL1	-1.09642	1.93561e-38
FASLG	-1.19562	2.10585e-10
IER3	-1.52894	0.000443761
IL2RA	-1.58531	1.52067e-05
DPP4	-1.63242	1.03727e-10
TRBC2	-1.91926	3.22398e-09
TRAC	-2.19831	1.77167e-17

## Sheet: Supporting Table 5
Supporting Table 5. Differentially expressed genes in pseudobulk analysis. (Related to Figure 2)
Comparing CXCR5+PD-1hi vs CXCR5+PD-1lo fractions.
EdgeR
Genes	logFC	unshrunk.logFC	logCPM	PValue	FDR
EOMES	6.67165	1.44269e+08	6.32495	0.00365194	0.0189698
HLA.DQA1	6.23708	1.44269e+08	6.25097	0.000979242	0.00640872
CCL5	6.01686	6.04422	12.3313	3.69715e-05	0.000691367
CCL4	5.03547	5.04251	13.4749	5.95591e-05	0.000886646
CCL3	4.2901	4.30983	11.7983	0.00236807	0.0130244
CXCL13	4.24557	4.51271	5.52259	0.000348606	0.00270769
HLA.DRA	3.76588	3.90225	6.62075	0.000165566	0.00147432
GZMK	3.59037	3.62648	8.26965	0.000150959	0.00145383
TNFRSF8	3.41708	3.55153	5.87273	0.000139556	0.00145383
LIF	3.18403	3.18684	10.6412	2.07407e-07	6.46418e-06
ENTPD1	2.89088	3.13714	6.23923	0.00988018	0.0401651
B3GAT1	2.79317	2.92053	5.79261	0.00893871	0.0371782
IFNG	2.14596	2.14631	14.5871	0.00687951	0.0321617
LAG3	2.05707	2.06916	8.34977	0.00134544	0.00811604
CD200	1.94766	1.94815	12.1915	5.03062e-10	4.70363e-08
CHI3L2	1.83926	1.85898	6.47357	0.00217907	0.0127339
APOBEC3G	1.70067	1.7045	9.37503	0.000155489	0.00145383
BTLA	1.64962	1.65429	8.82613	0.000153698	0.00145383
IL21	1.60293	1.60367	10.9786	0.000375076	0.00270769
DUSP4	1.58645	1.5934	9.16289	0.00231028	0.0130244
CTLA4	1.29084	1.29096	13.1188	0.000222465	0.00189095
TIGIT	0.978413	0.979926	9.09207	0.00432249	0.0218461
CD48	-0.88042	-0.880567	12.1864	0.00108022	0.00673337
MYC	-0.892713	-0.892732	15.1903	0.000477003	0.00330369
RUNX3	-0.95504	-0.955299	12.1363	0.00533456	0.0255785
BTG1	-0.961785	-0.961806	15.2348	0.000126044	0.00145383
TNF	-0.969097	-0.969106	16.7088	0.00759471	0.0346393
IL2	-1.01611	-1.01615	14.8309	0.00894661	0.0371782
JUN	-1.08673	-1.08741	10.2934	0.00816453	0.0355062
IER5	-1.11085	-1.1111	12.011	0.000116614	0.00145378
CCR7	-1.22241	-1.22284	11.2582	0.000346008	0.00270769
CCL20	-1.29601	-1.29642	12.1019	0.00037647	0.00270769
FOSB	-1.34468	-1.34471	15.1047	6.16385e-05	0.000886646
EGR1	-1.37201	-1.37203	15.7085	6.78945e-08	3.17407e-06
IL7R	-1.39593	-1.39612	12.7501	1.13192e-07	4.23337e-06
CD40LG	-1.42619	-1.4265	12.1693	1.54217e-08	9.61287e-07
FASLG	-1.56544	-1.56672	11.7733	3.27823e-06	8.75756e-05
BCL2	-1.65633	-1.67204	6.81053	0.00802409	0.0355062
CD274	-1.72601	-1.73733	7.4997	0.00301659	0.0161172
FOSL1	-1.80489	-1.80601	10.5206	6.60907e-12	1.2359e-09
TRAC	-2.06583	-2.08029	7.20568	1.47401e-05	0.00034455
TRBC2	-2.23285	-2.25661	6.76277	7.11571e-05	0.000950456
IER3	-2.50994	-2.51173	10.8835	1.73426e-05	0.000360342
IL13	-3.35721	-3.36317	12.8211	0.00444136	0.0218561
CSF2	-3.8516	-3.85636	13.6403	0.000993866	0.00640872
DPP4	-3.97466	-4.26044	6.87773	5.90781e-05	0.000886646
DESeq2 (Seurat pseudobulk)
Gene	average log2FC	Adjusted P-value (Bonferroni)
CCL5	5.84895	2.52252e-06
CCL4	5.3931	5.97056e-07
CCL3	4.49214	0.00238399
GZMK	3.54597	0.00107595
LIF	3.49727	2.96847e-46
EOMES	2.7576	0.0378885
CXCL13	2.65714	0.0470591
HLA.DRA	2.55886	0.0112929
CD200	2.2756	5.68916e-29
LAG3	2.20039	0.015436
APOBEC3G	1.95422	5.15846e-05
IL21	1.93958	1.14968e-06
BTLA	1.939	0.000885558
DUSP4	1.68286	0.013991
CTLA4	1.62546	1.15956e-07
PDCD1	1.27867	0.0326031
TIGIT	1.2647	0.000144469
SELPLG	1.19503	0.00448125
LAT	1.17921	0.000160301
TIAF1	1.16769	0.0150811
GIMAP7	1.11723	0.0324623
ITGB2	1.0432	6.16543e-05
IRF4	1.03611	2.21004e-06
ITGAL	1.01455	4.88652e-06
ARL4C	0.945756	0.00698948
BAX	0.937652	0.0419578
LCK	0.879478	0.000171254
CD4	0.745226	0.0045479
CD44	-0.25548	0.00936678
SLAMF1	-0.394537	0.00134306
CD48	-0.532585	2.00522e-09
MYC	-0.550708	3.51833e-15
BTG1	-0.61708	1.70889e-12
RUNX3	-0.620928	0.00675789
TNF	-0.621135	0.00124866
IER5	-0.764389	2.73268e-05
CCR7	-0.876362	7.79437e-06
CCL20	-0.953025	0.0014067
FOSB	-0.994808	3.66587e-06
EGR1	-1.01762	9.91435e-21
IL7R	-1.04636	1.24685e-13
CD40LG	-1.07811	3.80071e-26
FASLG	-1.20196	1.324e-08
FOSL1	-1.44595	1.10165e-30
TRAC	-1.47347	0.000689557
TRBC2	-1.61413	0.0043336
IER3	-2.14512	4.58344e-09

## Sheet: Supporting Table 6
Supporting Table 6. Differentially expressed genes in pseudobulk analysis. (Related to Figure 2)
Comparing CXCR5-PD-1hi vs CXCR5+PD-1hi fractions.
EdgeR
Genes	logFC	unshrunk.logFC	logCPM	PValue	FDR
IL22	7.383	7.68189	8.95064	5.62807e-05	0.0015035
IL5	7.14095	7.34775	9.76766	0.001366	0.0159652
IL3	7.0884	7.29542	10.3664	9.49115e-05	0.00197205
CSF2	6.04476	6.04981	13.6403	1.20451e-05	0.000750811
IL13	5.6137	5.6202	12.8211	4.24118e-05	0.0015035
GNLY	4.51522	4.56525	7.82366	0.000295193	0.00501828
IL4	3.92319	3.92917	11.3704	0.000399773	0.00538599
DPP4	3.84363	4.12683	6.87773	3.44908e-05	0.0015035
LRRC32	3.71949	3.79472	7.00912	5.0435e-05	0.0015035
CCL3	3.43747	3.43848	11.7983	0.00134314	0.0159652
GZMA	3.3131	3.35604	6.70565	0.000106757	0.00199636
CCL4	2.85905	2.85925	13.4749	0.00297562	0.0264972
FOXP3	2.74051	2.76334	7.64149	0.00040323	0.00538599
IFNG	2.45091	2.45099	14.5871	0.00226018	0.022245
FASLG	2.34419	2.34574	11.7733	4.94326e-10	9.24389e-08
LGALS1	2.08766	2.09256	9.2686	9.42353e-05	0.00197205
ENTPD1	1.93249	1.95843	6.23923	0.00220945	0.022245
CCL20	1.67443	1.67491	12.1019	4.10174e-06	0.000383513
IL18R1	1.65575	1.66174	8.14649	0.00216123	0.022245
LGALS3	1.38933	1.39301	8.68049	0.00334847	0.028462
STAT4	1.34859	1.35242	8.65293	0.00246649	0.0230617
HLA.DPA1	1.25099	1.25506	8.05033	0.00530722	0.04315
RUNX3	1.1365	1.13679	12.1363	0.0003697	0.00538599
DESeq2 (Seurat pseudobulk)
Gene	Average log2FC	Adjusted P-value (Bonferroni)
CSF2	5.81658	1.11464e-17
IL3	5.32738	2.49645e-05
IL13	5.31898	4.05008e-06
IL22	5.10337	0.000625106
IL4	3.67642	0.000580342
CCL3	3.13374	0.0203481
LRRC32	2.72246	7.52958e-05
GZMA	2.57838	3.83424e-06
FOXP3	2.27511	0.00815739
IFNG	2.22792	2.84519e-05
XCL1	2.21893	0.00973106
FASLG	2.10367	1.59478e-28
DPP4	1.99566	0.00380883
LGALS1	1.80438	3.38124e-07
CCL20	1.45934	1.15135e-15
IL18R1	1.39062	0.00273018
ENTPD1	1.38136	0.0258058
LGALS3	1.12809	0.0156597
STAT4	1.08421	0.00240032
HLA.DPA1	0.984911	0.0273939
DUSP4	0.977909	0.00698374
RUNX3	0.930584	7.51359e-05
CXCR3	0.863122	0.0178226
IL2	0.675777	1.946e-07
TNF	0.547104	0.00500492
CD3E	-0.520379	0.0149748
ARL4C	-0.599416	0.0388983
FYB	-0.601576	0.00188946
CD3D	-0.62652	0.00138434
ITGAL	-0.707997	0.00234432
ICOS	-0.758363	0.00789611
ZAP70	-0.789752	0.000100076
LAT	-0.879292	0.039049
PASK	-1.0674	2.55263e-15
LTB	-1.18369	0.00229895
CHI3L2	-1.30331	0.0241146

## Sheet: Supporting Table 7
Supporting Table 7. Gene ontology (GO) enrichment analysis. (Related to Figure 2)
Top 10 terms sorted by highest p values.								Top 10 terms sorted by highest combined scores.
CXCR5-PD-1hi GO_Biological_Process_2023								CXCR5-PD-1hi GO_Biological_Process_2023
Term	Overlap	P.value	Adjusted P value	Odds Ratio	Combined Score	Genes		Term	Overlap	P.value	Adjusted P value	Odds Ratio	Combined Score	Genes
Positive Regulation Of Cytokine Production (GO:0001819)	11/320	2.0932e-09	1.45044e-06	14.5599	290.973	IL21;CD4;IFNG;IRF4;IL17F;TIGIT;IL12RB1;CD200;IL18R1;HAVCR2;IL12RB2		Regulation Of Natural Killer Cell Chemotaxis (GO:2000501)	3/6	4.84592915213993e-07	4.71872351189626e-05	356.035714285714	5176.74385104436	CCL5;CCL4;CCL3
Cytokine-Mediated Signaling Pathway (GO:0019221)	10/257	3.72385e-09	1.45044e-06	16.272	315.815	CD4;OAS1;CCL5;CCL4;CCL3;STAT4;IL17F;IL12RB1;IL18R1;IL12RB2		Interleukin-12-Mediated Signaling Pathway (GO:0035722)	3/8	1.35118686940161e-06	9.56885973876231e-05	213.6	2886.70300761979	STAT4;IL12RB1;IL12RB2
Cellular Response To Cytokine Stimulus (GO:0071345)	10/308	2.09073e-08	5.42894e-06	13.4523	237.879	CD4;SELPLG;OAS1;CCL5;CCL4;CCL3;STAT4;IRF8;IL12RB1;IL12RB2		T-helper 1 Cell Differentiation (GO:0045063)	2/5	8.50640113907448e-05	0.001472552552742	233.19298245614	2185.50946889531	TBX21;STAT4
Cellular Response To Type II Interferon (GO:0071346)	6/66	4.02055e-08	7.62707e-06	37.5113	638.79	IFNG;CCL5;CCL4;CCL3;IRF8;IL12RB1		Positive Regulation Of T-helper 1 Cell Cytokine Production (GO:2000556)	2/5	8.50640113907448e-05	0.001472552552742	233.19298245614	2185.50946889531	TBX21;IL18R1
Positive Regulation Of Neuron Death (GO:1901216)	5/34	4.89542e-08	7.62707e-06	63.576	1070.14	IFNG;ITGB2;CCL3;BAX;FYN		Positive Regulation Of Killing Of Cells Of Another Organism (GO:0051712)	2/5	8.50640113907448e-05	0.001472552552742	233.19298245614	2185.50946889531	IFNG;PRF1
Positive Regulation Of Tumor Necrosis Factor Superfamily Cytokine Production (GO:1903557)	6/82	1.49415e-07	1.93991e-05	29.5904	465.058	IFNG;OAS1;CCL3;TNFRSF8;IL17F;HAVCR2		Regulation Of T-helper 1 Cell Cytokine Production (GO:2000554)	2/5	8.50640113907448e-05	0.001472552552742	233.19298245614	2185.50946889531	TBX21;IL18R1
Regulation Of Interleukin-2 Production (GO:0032663)	5/47	2.62092e-07	2.91671e-05	43.869	664.817	CD4;IRF4;TBX21;IL17F;HAVCR2		Regulation Of T-helper 17 Cell Lineage Commitment (GO:2000328)	2/5	8.50640113907448e-05	0.001472552552742	233.19298245614	2185.50946889531	TBX21;IL12RB1
Regulation Of Natural Killer Cell Chemotaxis (GO:2000501)	3/6	4.84593e-07	4.71872e-05	356.036	5176.74	CCL5;CCL4;CCL3		Cellular Response To Interleukin-12 (GO:0071349)	3/10	2.88328452837016e-06	0.000172775280584643	152.55612244898	1946.09444952792	STAT4;IL12RB1;IL12RB2
Regulation Of T Cell Activation (GO:0050863)	5/62	1.06897e-06	9.2525e-05	32.3002	444.089	CD4;LCK;CCL5;TBX21;TIGIT		Positive Regulation Of Cell Killing (GO:0031343)	2/6	0.000127354149594127	0.00202467107211887	174.885964912281	1568.47155715165	IFNG;PRF1
Cellular Response To Virus (GO:0098586)	5/64	1.25387e-06	9.56886e-05	31.2021	424.014	IL21;IFNG;OAS1;CCL5;BAX		Positive Regulation Of T-helper 1 Type Immune Response (GO:0002827)	3/12	5.26389428006911e-06	0.000227809646898546	118.642857142857	1442.06115161836	TBX21;IL12RB1;IL18R1
CXCR5+PD-1hi GO_Biological_Process_2023								CXCR5+PD-1hi GO_Biological_Process_2023
T Cell Activation (GO:0042110)	8/111	6.83253e-10	3.88771e-07	32.7899	692.004	CD2;ZAP70;CD4;LCK;IRF4;CD3G;CD3E;CD3D		Gamma-Delta T Cell Activation (GO:0046629)	3/12	4.25373641799649e-06	0.00034576800312	127.794871794872	1580.53027219379	TCF7;CD3G;CD3E
Apoptotic Process (GO:0006915)	8/228	1.93684e-07	3.34597e-05	15.2611	235.892	CD2;GZMM;ITGB2;CXCR4;FAS;BAX;PDCD1;GAPDH		Alpha-Beta T Cell Activation (GO:0046631)	3/15	8.74624534872818e-06	0.000552957067047371	95.8317307692308	1116.14124850113	CD3G;CD3E;CD3D
Positive Regulation Of Cytokine Production (GO:0001819)	9/320	2.04565e-07	3.34597e-05	12.3519	190.248	IL21;CD2;CD4;CD6;IRF4;LTB;TIGIT;GAPDH;CD200		Heterotypic Cell-Cell Adhesion (GO:0034113)	4/29	1.15484672705256e-06	0.000131421557538581	62.4941176470588	854.391012074696	CD2;ITGA4;ITGB2;CD200
T Cell Receptor Signaling Pathway (GO:0050852)	6/95	2.35217e-07	3.34597e-05	27.3185	416.956	ZAP70;LCK;CTLA4;CD3G;CD3E;CD3D		Receptor Clustering (GO:0043113)	3/19	1.84820579631163e-05	0.000901871697790939	71.859375	783.174498701437	ITGA4;ITGB2;ITGAL
Heterotypic Cell-Cell Adhesion (GO:0034113)	4/29	1.15485e-06	0.000131422	62.4941	854.391	CD2;ITGA4;ITGB2;CD200		T Cell Activation (GO:0042110)	8/111	6.8325262212277e-10	3.88770741987856e-07	32.7899194381326	692.003589916958	CD2;ZAP70;CD4;LCK;IRF4;CD3G;CD3E;CD3D
Antigen Receptor-Mediated Signaling Pathway (GO:0050851)	6/134	1.78978e-06	0.00016973	18.9576	250.874	ZAP70;LCK;CTLA4;CD3G;CD3E;CD3D		Regulation Of Leukocyte Activation (GO:0002694)	2/14	0.000661517709599366	0.0150561430704816	62.6823899371069	458.896134631876	LCK;CD200
Gamma-Delta T Cell Activation (GO:0046629)	3/12	4.25374e-06	0.000345768	127.795	1580.53	TCF7;CD3G;CD3E		T Cell Differentiation (GO:0030217)	4/46	7.66434235154246e-06	0.000545126349753457	37.1671335200747	437.789132726168	ZAP70;CD4;LCK;TCF7
T Cell Differentiation (GO:0030217)	4/46	7.66434e-06	0.000545126	37.1671	437.789	ZAP70;CD4;LCK;TCF7		T Cell Receptor Signaling Pathway (GO:0050852)	6/95	2.35217418886044e-07	3.34596778365397e-05	27.3185049300619	416.955663115306	ZAP70;LCK;CTLA4;CD3G;CD3E;CD3D
Alpha-Beta T Cell Activation (GO:0046631)	3/15	8.74625e-06	0.000552957	95.8317	1116.14	CD3G;CD3E;CD3D		B Cell Mediated Immunity (GO:0019724)	2/15	0.000761944761699299	0.0154565276457302	57.8577648766328	415.397720291827	IL2RB;CD27
CXCR5-PD-1lo GO_Biological_Process_2023								CXCR5-PD-1lo GO_Biological_Process_2023
Cytokine-Mediated Signaling Pathway (GO:0019221)	12/257	1.2312e-13	1.14009e-10	32.1845	956.704	IL4;EGR1;IL3;CSF2;IL18RAP;IL4R;IL5;CCL20;IL2RA;IL7R;TNF;IL2		Positive Regulation Of Podosome Assembly (GO:0071803)	3/5	8.58503397240905e-08	5.29982763896719e-06	767.538461538462	12488.3575690656	CSF2;IL5;TNF
Positive Regulation Of Cytokine Production (GO:0001819)	12/320	1.6489e-12	7.63441e-10	25.5195	692.367	IL4;CD274;EGR1;CSF2;TGFB1;CD40LG;IL13;RORA;CCR7;TNF;IL2;SLAMF1		Regulation Of Podosome Assembly (GO:0071801)	3/8	4.78667714956112e-07	2.34799639364738e-05	306.969230769231	4467.09580827752	CSF2;IL5;TNF
Positive Regulation Of Cellular Process (GO:0048522)	14/594	8.76952e-12	2.70686e-09	16.7052	425.309	CSF2;TGFB1;TNFRSF18;TNF;IL2;DPP4;FOSL1;IL4;IL3;MYC;CCR7;IL7R;IER5;SLAMF1		Regulation Of T Cell Tolerance Induction (GO:0002664)	2/6	6.42316644053445e-05	0.00106211645070266	249.425	2407.70308025965	IL2RA;FOXP3
Positive Regulation Of Peptidyl-Tyrosine Phosphorylation (GO:0050731)	8/130	2.51264e-10	5.81676e-08	38.2565	845.642	IL4;IL3;CSF2;TGFB1;IL5;TNFRSF18;TNF;IL2		Myeloid Dendritic Cell Activation (GO:0001773)	3/13	2.42685604135495e-06	8.98907477717875e-05	153.446153846154	1983.89211879736	IL4;CSF2;SLAMF1
Positive Regulation Of Tyrosine Phosphorylation Of STAT Protein (GO:0042531)	6/55	1.58697e-09	2.93908e-07	67.7177	1372.06	IL4;IL3;CSF2;TNFRSF18;TNF;IL2		Regulation Of Lymphocyte Apoptotic Process (GO:0070228)	2/7	8.98047502411834e-05	0.00134127739876348	199.53	1859.19513704685	CD274;LGALS3
Regulation Of Cell Population Proliferation (GO:0042127)	13/766	3.14802e-09	4.19076e-07	11.4331	223.82	CSF2;BTG1;TGFB1;FOXP3;IL2;DPP4;FOSL1;IL4;IL3;MYC;IL7R;IER5;SLAMF1		Positive Regulation Of Leukocyte Differentiation (GO:1902107)	2/7	8.98047502411834e-05	0.00134127739876348	199.53	1859.19513704685	LGALS3;LGALS1
Positive Regulation Of Cell Population Proliferation (GO:0008284)	11/483	3.16796e-09	4.19076e-07	14.6491	286.686	DPP4;FOSL1;IL4;IL3;CSF2;TGFB1;MYC;IL7R;TNF;IL2;SLAMF1		Negative Regulation Of Cytokine Production Involved In Immune Response (GO:0002719)	3/16	4.73111520693358e-06	0.000168500487754634	118.01775147929	1447.05691108718	TGFB1;FOXP3;TNF
Regulation Of Tyrosine Phosphorylation Of STAT Protein (GO:0042509)	6/65	4.45243e-09	5.15369e-07	56.2119	1080.94	IL4;IL3;CSF2;TNFRSF18;TNF;IL2		Positive Regulation Of Tyrosine Phosphorylation Of STAT Protein (GO:0042531)	6/55	1.58697360621201e-09	2.93907511870465e-07	67.7176870748299	1372.05765226632	IL4;IL3;CSF2;TNFRSF18;TNF;IL2
Inflammatory Response (GO:0006954)	8/236	2.78787e-08	2.4386e-06	20.3612	354.191	IL4;TGFB1;CD40LG;CCL20;IL2RA;IL13;CCR7;TNF		Negative Regulation Of Extracellular Matrix Organization (GO:1903054)	2/9	0.00015354169033611	0.00197471673960052	142.507142857143	1251.43195148285	DPP4;TGFB1
Regulation Of Endothelial Cell Apoptotic Process (GO:2000351)	5/43	2.89683e-08	2.4386e-06	70.8393	1229.56	IL4;CD40LG;IL13;FASLG;TNF		Regulation Of Complement-Dependent Cytotoxicity (GO:1903659)	2/9	0.00015354169033611	0.00197471673960052	142.507142857143	1251.43195148285	IL4;IL13
CXCR5+PD-1lo GO_Biological_Process_2023								CXCR5+PD-1lo GO_Biological_Process_2023
Positive Regulation Of miRNA Transcription (GO:1902895)	6/43	6.74203e-12	3.04065e-09	190.207	4892.62	FOSL1;EGR1;JUN;MYC;STAT3;FOXO3		Positive Regulation Of miRNA Transcription (GO:1902895)	6/43	6.74202708912951e-12	3.04065421719741e-09	190.206677265501	4892.62178054974	FOSL1;EGR1;JUN;MYC;STAT3;FOXO3
Positive Regulation Of miRNA Metabolic Process (GO:2000630)	6/49	1.53973e-11	3.4721e-09	163.617	4073.54	FOSL1;EGR1;JUN;MYC;STAT3;FOXO3		Positive Regulation Of miRNA Metabolic Process (GO:2000630)	6/49	1.53973373471588e-11	3.47209957178431e-09	163.616963064295	4073.54314530348	FOSL1;EGR1;JUN;MYC;STAT3;FOXO3
Regulation Of miRNA Transcription (GO:1902893)	6/59	4.92525e-11	7.40429e-09	132.679	3149.02	FOSL1;EGR1;JUN;MYC;STAT3;FOXO3		Regulation Of DNA-templated Transcription Initiation (GO:2000142)	2/8	3.52714890586944e-05	0.00099421509784195	317	3250.02208385643	FOSL1;JUN
Cellular Response To Cytokine Stimulus (GO:0071345)	7/308	3.80745e-08	4.2929e-06	28.5988	488.575	EGR1;STAT3;LEF1;TCF7;CCR7;IL7R;IL6R		Regulation Of miRNA Transcription (GO:1902893)	6/59	4.92524550795683e-11	7.40428574696177e-09	132.679245283019	3149.01742042185	FOSL1;EGR1;JUN;MYC;STAT3;FOXO3
Regulation Of Cell Population Proliferation (GO:0042127)	9/766	8.5304e-08	7.69442e-06	16.3219	265.673	FOSL1;JUN;BTG1;MYC;STAT3;NAMPT;IL7R;IER5;IL6R		Response To Interleukin-4 (GO:0070670)	2/9	4.53174281320531e-05	0.0012022447110327	271.700680272109	2717.50099161309	LEF1;TCF7
Positive Regulation Of Cellular Process (GO:0048522)	8/594	1.90943e-07	1.43525e-05	17.6482	273.041	FOSL1;MYC;LEF1;NAMPT;CCR7;IL7R;IER5;IL6R		Interleukin-6-Mediated Signaling Pathway (GO:0070102)	2/13	9.79138979337644e-05	0.00232416673516462	172.865800865801	1595.79716718551	STAT3;IL6R
Regulation Of Transcription By RNA Polymerase II (GO:0006357)	11/2028	4.81953e-06	0.000279462	8.16229	99.9295	FOSL1;EGR1;JUN;MYC;STAT3;LEF1;TCF7;NAMPT;FOSB;FOXO3;IER5		Cellular Response To Interleukin-4 (GO:0071353)	2/13	9.79138979337644e-05	0.00232416673516462	172.865800865801	1595.79716718551	LEF1;TCF7
Positive Regulation Of DNA-templated Transcription (GO:0045893)	9/1243	4.95719e-06	0.000279462	9.76424	119.267	FOSL1;EGR1;JUN;MYC;STAT3;LEF1;NAMPT;FOXO3;IER5		Positive Regulation By Host Of Viral Transcription (GO:0043923)	2/16	0.000150321356019962	0.00308158779840922	135.802721088435	1195.43539073803	JUN;LEF1
Positive Regulation Of Transcription By RNA Polymerase II (GO:0045944)	8/938	5.93393e-06	0.000297356	10.923	131.457	EGR1;JUN;MYC;STAT3;LEF1;NAMPT;FOXO3;IER5		Positive Regulation Of Granulocyte Differentiation (GO:0030854)	1/5	0.00573728911332865	0.0326664917296157	226.965909090909	1171.31850515834	LEF1
Cytokine-Mediated Signaling Pathway (GO:0019221)	5/257	9.38271e-06	0.000402701	21.7427	251.708	EGR1;STAT3;FOXO3;IL7R;IL6R		Establishment Of Lymphocyte Polarity (GO:0001767)	1/5	0.00573728911332865	0.0326664917296157	226.965909090909	1171.31850515834	CCR7

## Sheet: Supporting Table 8
Supporting Table 8. Differentially expressed genes in pseudobulk analysis. (Related to Figure 2)
Comparing T1D vs Control in CXCR5-PD-1hi fraction.
EdgeR
Gene	logFC	unshrunk.logFC	logCPM	PValue	FDR
IL5	9.695	10.3676	9.81449	3.46303e-05	0.00678754
DESeq2 (Seurat pseudobulk)
Gene	average log2FC	Adjusted P-value (Bonferroni)
IL5	5.64153	4.06491e-12
IL4	2.68883	3.10073e-07
IL13	2.91225	0.0170744
LTA	0.556326	0.0186386

## Sheet: Supporting Table 9
Supporting Table 9. TCR sequences of clonally expanded (similar TCRs ≥ 2 cells) T cells, and their distribution within different CXCR5+/-PD-1hi/lo fractions. (Related to Figure 3)
Clone_ID	Sample	TCR_CDR3s	TCR (TRAV, TRAJ, TRA CDR3, TRBV, TRBJ, TRB CDR3)	Number of clones	CXCR5-PD-1hi	CXCR5+PD-1hi	CXCR5-PD-1lo	CXCR5+PD-1lo	Cluster 1 (cTfh)	Cluster 2 (Th1 (1))	Cluster 3 (cTph)	Cluster 4 (Activated)	Cluster 5 (Th2)	Cluster 6 (Treg)	Cluster 7 (Th1 (2))	Cluster 8 (Teff1)	Cluster 9 (Th17)	Cluster 10 (CD4+ CTL)	Cluster 11 (Teff2)
1	SampleTag02	IVRVASDNNARLM_SASPGTGLSPQH	TRAV26-1*01_TRAJ31*01_IVRVASDNNARLM_TRBV20-1*01_TRBJ1-5*01_SASPGTGLSPQH	24	21	0	3	0										24
2	SampleTag02	IVRVPRG*QL*TD_SASPGTGLSPQH	TRAV26-1*01_TRAJ53*01_IVRVPRG*QL*TD_TRBV20-1*01_TRBJ1-5*01_SASPGTGLSPQH	6	3	0	3	0										6
3	SampleTag04	AVKLRGGFKTI_ASSEAGAEETQY	TRAV12-2*01_TRAJ9*01_AVKLRGGFKTI_TRBV6-1*01_TRBJ2-5*01_ASSEAGAEETQY	4	0	0	4	0					4
4	SampleTag04	ATDRGGGFKTI_ASSDADYGYT	TRAV17*01_TRAJ9*01_ATDRGGGFKTI_TRBV19*01_TRBJ1-2*01_ASSDADYGYT	4	0	0	4	0					4
5	SampleTag05	AVEKEGDDKII_ASASQRGLNEKLF	TRAV2*01_TRAJ30*01_AVEKEGDDKII_TRBV6-1*01_TRBJ1-4*01_ASASQRGLNEKLF	4	3	1	0	0			3					1
6	SampleTag04	ALDFNDYKLS_ASSLTGTGNNQPQH	TRAV6*01_TRAJ20*01_ALDFNDYKLS_TRBV12-3*01_TRBJ1-5*01_ASSLTGTGNNQPQH	4	4	0	0	0			4
7	SampleTag04	VVTKGGNYGQNFV_ASSRGSGGYETQY	TRAV12-1*01_TRAJ26*01_VVTKGGNYGQNFV_TRBV11-2*01_TRBJ2-5*01_ASSRGSGGYETQY	3	0	0	3	0					3
8	SampleTag04	VVSPGGTGNQFY_ASSLNGLTGYT	TRAV12-1*01_TRAJ49*01_VVSPGGTGNQFY_TRBV7-3*01_TRBJ1-2*01_ASSLNGLTGYT	3	0	0	3	0					2					1
9	SampleTag06	AVNIRSMNSGGSNYKLT_ASSLLVGLADNEQF	TRAV12-2*01_TRAJ53*01_AVNIRSMNSGGSNYKLT_TRBV28*01_TRBJ2-1*01_ASSLLVGLADNEQF	3	2	1	0	0		2						1
10	SampleTag03	AASIKFPRGSTLGRLY_ASKDTGPLTGELF	TRAV13-1*01_TRAJ18*01_AASIKFPRGSTLGRLY_TRBV6-2*01_TRBJ2-2*01_ASKDTGPLTGELF	3	3	0	0	0					3
11	SampleTag04	AASIPGTASKLT_ASSYRGDYGYT	TRAV13-1*01_TRAJ44*01_AASIPGTASKLT_TRBV6-2*01_TRBJ1-2*01_ASSYRGDYGYT	3	0	0	3	0					3
12	SampleTag04	AGPPSGTYKYI_ASSEAGYTDTQY	TRAV25*01_TRAJ40*01_AGPPSGTYKYI_TRBV6-1*01_TRBJ2-3*01_ASSEAGYTDTQY	3	0	0	3	0					3
13	SampleTag06	AGERTNFGNEKLT_ASSPDRGGQPQH	TRAV27*01_TRAJ48*01_AGERTNFGNEKLT_TRBV18*01_TRBJ1-5*01_ASSPDRGGQPQH	3	2	0	1	0							3
14	SampleTag06	ALERQNFV_ASSSWTGGSSGANVLT	TRAV6*01_TRAJ26*01_ALERQNFV_TRBV7-9*01_TRBJ2-6*01_ASSSWTGGSSGANVLT	3	0	0	3	0					1			2
15	SampleTag01	VVSGYTGNNRKL_ASSSGPETQY	TRAV10*01_TRAJ38*01_VVSGYTGNNRKL_TRBV19*01_TRBJ2-5*01_ASSSGPETQY	2	0	0	2	0					2
16	SampleTag05	VVNRGGGNKLT_ASSPTSRPRGVTYEQY	TRAV12-1*01_TRAJ10*01_VVNRGGGNKLT_TRBV11-2*03_TRBJ2-7*01_ASSPTSRPRGVTYEQY	2	0	0	2	0					2
17	SampleTag06	VVEDDYKLS_SARDLDTNEKLF	TRAV12-1*01_TRAJ20*01_VVEDDYKLS_TRBV20-1*01_TRBJ1-4*01_SARDLDTNEKLF	2	0	0	2	0								1		1
18	SampleTag01	VVRPSGSARQLT_ASKVQNQPQH	TRAV12-1*01_TRAJ22*01_VVRPSGSARQLT_TRBV12-3*01_TRBJ1-5*01_ASKVQNQPQH	2	0	0	2	0					2
19	SampleTag05	VADSGNTPLV_SARGRIYEQY	TRAV12-1*01_TRAJ29*01_VADSGNTPLV_TRBV20-1*01_TRBJ2-7*01_SARGRIYEQY	2	0	0	2	0					2
20	SampleTag01	VATGGATNKLI_ASSPLSRDRGSDYEQY	TRAV12-1*01_TRAJ32*01_VATGGATNKLI_TRBV11-2*01_TRBJ2-7*01_ASSPLSRDRGSDYEQY	2	0	0	2	0					2
21	SampleTag02	VVSGLFSGGYNKLI_ASSLMGGQYEQY	TRAV12-1*01_TRAJ4*01_VVSGLFSGGYNKLI_TRBV7-2*01_TRBJ2-7*01_ASSLMGGQYEQY	2	0	2	0	0	2
22	SampleTag04	VVKPPPGTYKYI_ASSEGTGAYEQY	TRAV12-1*01_TRAJ40*01_VVKPPPGTYKYI_TRBV6-1*01_TRBJ2-7*01_ASSEGTGAYEQY	2	2	0	0	0			2
23	SampleTag01	VVHASGGSYIPT_ASSEVAGGWEETQY	TRAV12-1*01_TRAJ6*01_VVHASGGSYIPT_TRBV6-1*01_TRBJ2-5*01_ASSEVAGGWEETQY	2	2	0	0	0					1			1
24	SampleTag03	AAQGRSGYSTLT_SARSAGGNTDTQY	TRAV12-2*01_TRAJ11*01_AAQGRSGYSTLT_TRBV20-1*01_TRBJ2-3*01_SARSAGGNTDTQY	2	0	0	2	0		1		1
25	SampleTag04	ALPFSGGYNKLI_ASSPFPGMNTEAF	TRAV12-2*01_TRAJ4*01_ALPFSGGYNKLI_TRBV7-2*01_TRBJ1-1*01_ASSPFPGMNTEAF	2	0	0	2	0					2
26	SampleTag02	AVKEKTSYDKVI_ASTPGQKETQY	TRAV12-2*01_TRAJ50*01_AVKEKTSYDKVI_TRBV19*01_TRBJ2-5*01_ASTPGQKETQY	2	1	1	0	0	1	1
27	SampleTag04	ASPETGGFKTI_ASSEAGSQETQY	TRAV12-2*01_TRAJ9*01_ASPETGGFKTI_TRBV6-1*01_TRBJ2-5*01_ASSEAGSQETQY	2	0	0	2	0					2
28	SampleTag01	AMMPNNNARLM_SVRTGYYEQY	TRAV12-3*01_TRAJ31*01_AMMPNNNARLM_TRBV20-1*01_TRBJ2-7*01_SVRTGYYEQY	2	2	0	0	0					1			1
29	SampleTag06	LGSSNTGKLI_ASSPGVRQETQY	TRAV12-3*01_TRAJ37*02_LGSSNTGKLI_TRBV18*01_TRBJ2-5*01_ASSPGVRQETQY	2	1	0	1	0							1	1
30	SampleTag04	ATTPSSGTYKYI_SAKQGLEEQY	TRAV12-3*01_TRAJ40*01_ATTPSSGTYKYI_TRBV20-1*01_TRBJ2-7*01_SAKQGLEEQY	2	1	1	0	0			2
31	SampleTag02	AMSAGGTSYGKLT_ASSLEIGQGNSPLH	TRAV12-3*01_TRAJ52*01_AMSAGGTSYGKLT_TRBV5-1*01_TRBJ1-6*02_ASSLEIGQGNSPLH	2	1	0	1	0	1	1
32	SampleTag02	AIQGAQKLV_ASSRSVPSIDSTDTQY	TRAV12-3*01_TRAJ54*01_AIQGAQKLV_TRBV18*01_TRBJ2-3*01_ASSRSVPSIDSTDTQY	2	0	2	0	0	1	1
33	SampleTag05	AMSAAGNNRLA_ASSYGTSGGELF	TRAV12-3*01_TRAJ7*01_AMSAAGNNRLA_TRBV6-6*01_TRBJ2-2*01_ASSYGTSGGELF	2	2	0	0	0			1					1
34	SampleTag03	AAKDSSYKLI_ASSLIGQGAEKLF	TRAV13-1*01_TRAJ12*01_AAKDSSYKLI_TRBV5-1*01_TRBJ1-4*01_ASSLIGQGAEKLF	2	0	0	2	0					1					1
35	SampleTag03	AASWRGGYQKVT_ASRGQSMNTEAF	TRAV13-1*01_TRAJ13*02_AASWRGGYQKVT_TRBV28*01_TRBJ1-1*01_ASRGQSMNTEAF	2	0	0	2	0					1						1
36	SampleTag04	AANLSDGQKLL_ASRPGHSTDTQY	TRAV13-1*01_TRAJ16*01_AANLSDGQKLL_TRBV12-3*01_TRBJ2-3*01_ASRPGHSTDTQY	2	1	0	1	0							2
37	SampleTag01	AASGNSGNTPLV_SDSRQGSLYGYT	TRAV13-1*01_TRAJ29*01_AASGNSGNTPLV_TRBV20-1*04_TRBJ1-2*01_SDSRQGSLYGYT	2	2	0	0	0		1		1
38	SampleTag04	AASYSGNTPLV_ATKGDSNQPQH	TRAV13-1*01_TRAJ29*01_AASYSGNTPLV_TRBV6-2*01_TRBJ1-5*01_ATKGDSNQPQH	2	0	0	2	0					2
39	SampleTag04	AAYAYGSRGGADGLT_ASMGGGNTEAF	TRAV13-1*01_TRAJ45*01_AAYAYGSRGGADGLT_TRBV6-4*01_TRBJ1-1*01_ASMGGGNTEAF	2	2	0	0	0	1		1
40	SampleTag01	AANYASNFGNEKLT_SATSGGYEQY	TRAV13-1*01_TRAJ48*01_AANYASNFGNEKLT_TRBV20-1*01_TRBJ2-7*01_SATSGGYEQY	2	0	0	2	0					1			1
41	SampleTag05	AASRGGSYIPT_ASGGRGGSNEQF	TRAV13-1*01_TRAJ6*01_AASRGGSYIPT_TRBV2*01_TRBJ2-1*01_ASGGRGGSNEQF	2	0	2	0	0			2
42	SampleTag04	AASRGGGFKTI_ASSLDRYNEKLF	TRAV13-1*01_TRAJ9*01_AASRGGGFKTI_TRBV5-1*01_TRBJ1-4*01_ASSLDRYNEKLF	2	2	0	0	0			2
43	SampleTag04	AEKAGKGSARQLT_ASSLGAGDYEQY	TRAV13-2*01_TRAJ22*01_AEKAGKGSARQLT_TRBV7-7*01_TRBJ2-7*01_ASSLGAGDYEQY	2	0	0	2	0										2
44	SampleTag05	AVNYGGSQGNLI_ASSYTSYEQY	TRAV13-2*01_TRAJ42*01_AVNYGGSQGNLI_TRBV2*01_TRBJ2-7*01_ASSYTSYEQY	2	1	1	0	0			1	1
45	SampleTag01	AMSPILTGGGNKLT_ASSIYRENTEAF	TRAV14/DV4*02_TRAJ10*01_AMSPILTGGGNKLT_TRBV19*01_TRBJ1-1*01_ASSIYRENTEAF	2	0	0	2	0					1						1
46	SampleTag05	AMRGSGSYGKLT_SARDIGPSLNTQY	TRAV14/DV4*02_TRAJ52*01_AMRGSGSYGKLT_TRBV20-1*01_TRBJ2-3*01_SARDIGPSLNTQY	2	1	0	1	0	1		1
47	SampleTag05	ARPAGNKLT_SAVDMDGYT	TRAV16*01_TRAJ17*01_ARPAGNKLT_TRBV20-1*01_TRBJ1-2*01_SAVDMDGYT	2	0	1	1	0			2
48	SampleTag06	ALENTNAGKST_AAGQGGGGTEAF	TRAV16*01_TRAJ27*01_ALENTNAGKST_TRBV10-3*01_TRBJ1-1*01_AAGQGGGGTEAF	2	0	0	2	0					2
49	SampleTag01	ATLYNNAGNMLT_ASSLVWGLGDTEAF	TRAV17*01_TRAJ39*01_ATLYNNAGNMLT_TRBV7-9*01_TRBJ1-1*01_ASSLVWGLGDTEAF	2	0	2	0	0	1			1
50	SampleTag04	ATAGSGYALN_ASSLPAGAREQF	TRAV17*01_TRAJ41*01_ATAGSGYALN_TRBV28*01_TRBJ2-1*01_ASSLPAGAREQF	2	0	0	1	0					2
51	SampleTag03	ATPPGSQGNLI_ASSPRAGGAVNEQF	TRAV17*01_TRAJ42*01_ATPPGSQGNLI_TRBV5-1*01_TRBJ2-1*01_ASSPRAGGAVNEQF	2	1	0	1	0		1								1
52	SampleTag02	ATGLSGGRRALT_ASSQDSGRGTQY	TRAV17*01_TRAJ5*01_ATGLSGGRRALT_TRBV3-1*01_TRBJ2-5*01_ASSQDSGRGTQY	2	2	0	0	0						1		1
53	SampleTag04	GGSEKLV_ASSQESASGGATDTQY	TRAV17*01_TRAJ57*01_GGSEKLV_TRBV4-3*01_TRBJ2-3*01_ASSQESASGGATDTQY	2	0	0	2	0					2
54	SampleTag01	ALKQTGANNLF_SVAQRGPRNEQF	TRAV19*01_TRAJ36*01_ALKQTGANNLF_TRBV29-1*01_TRBJ2-1*01_SVAQRGPRNEQF	2	0	0	2	0						2
55	SampleTag05	ALSESNSGNTGKLI_ASSLPTRDPGNTEAF	TRAV19*01_TRAJ37*01_ALSESNSGNTGKLI_TRBV28*01_TRBJ1-1*01_ASSLPTRDPGNTEAF	2	2	0	0	0				1	1
56	SampleTag02	ASSTLTDSGGSNYKLT_ASSQNLAGGLYEQY	TRAV19*01_TRAJ53*01_ASSTLTDSGGSNYKLT_TRBV4-2*01_TRBJ2-7*01_ASSQNLAGGLYEQY	2	0	0	2	0					1		1
57	SampleTag06	AVEDRDGQKLL_SAPRDPTYEQY	TRAV2*01_TRAJ16*01_AVEDRDGQKLL_TRBV20-1*01_TRBJ2-7*01_SAPRDPTYEQY	2	2	0	0	0										2
58	SampleTag05	AVEGSTLGRLY_ASIRTGGVDTEAF	TRAV2*01_TRAJ18*01_AVEGSTLGRLY_TRBV6-6*01_TRBJ1-1*01_ASIRTGGVDTEAF	2	2	0	0	0					2
59	SampleTag04	AVEAPNSGNTPLV_ASSKGGTNYGYT	TRAV2*01_TRAJ29*01_AVEAPNSGNTPLV_TRBV2*01_TRBJ1-2*01_ASSKGGTNYGYT	2	2	0	0	0			1				1
60	SampleTag03	AVEDNARLM_SVGGGAYEQY	TRAV2*01_TRAJ31*01_AVEDNARLM_TRBV29-1*01_TRBJ2-7*01_SVGGGAYEQY	2	0	0	2	0		1			1
61	SampleTag04	AVGATGTASKLT_SALLDTEAF	TRAV2*01_TRAJ44*01_AVGATGTASKLT_TRBV20-1*01_TRBJ1-1*01_SALLDTEAF	2	0	2	0	0	1		1
62	SampleTag05	AVDSAGGYNKLI_SALSGLDRGGELF	TRAV2*02_TRAJ4*01_AVDSAGGYNKLI_TRBV20-1*01_TRBJ2-2*01_SALSGLDRGGELF	2	0	0	2	0					2
63	SampleTag05	AVQGGITASKLT_ASSQDVPQGYQPQH	TRAV20*01_TRAJ44*01_AVQGGITASKLT_TRBV4-1*01_TRBJ1-5*01_ASSQDVPQGYQPQH	2	1	0	1	0							2
64	SampleTag05	AVGNTGGFKTI_SARPRQGASYEQY	TRAV20*01_TRAJ9*01_AVGNTGGFKTI_TRBV20-1*01_TRBJ2-7*01_SARPRQGASYEQY	2	2	0	0	0					1					1
65	SampleTag01	AALGGSGSQGNLI_SVERTFMNTEAF	TRAV21*01_TRAJ42*01_AALGGSGSQGNLI_TRBV29-1*01_TRBJ1-1*01_SVERTFMNTEAF	2	2	0	0	0					2
66	SampleTag06	AVNYGGSQGNLI_ASSQDPAGGGRNEQF	TRAV21*01_TRAJ42*01_AVNYGGSQGNLI_TRBV4-3*01_TRBJ2-1*01_ASSQDPAGGGRNEQF	2	1	1	0	0							1	1
67	SampleTag01	AVIQGGSEKLV_ASSPRRSWDTEAF	TRAV21*01_TRAJ57*01_AVIQGGSEKLV_TRBV18*01_TRBJ1-1*01_ASSPRRSWDTEAF	2	2	0	0	0			2
68	SampleTag05	AVGNRGSTLGRLY_ASSRPEAKGYT	TRAV22*01_TRAJ18*01_AVGNRGSTLGRLY_TRBV18*01_TRBJ1-2*01_ASSRPEAKGYT	2	1	1	0	0	1			1
69	SampleTag01	AVERTGGGADGLT_ASSIQGRSYNEQF	TRAV22*01_TRAJ45*01_AVERTGGGADGLT_TRBV7-9*01_TRBJ2-1*01_ASSIQGRSYNEQF	2	1	0	1	0									2
70	SampleTag05	AVFLAGGTSYGKLT_ASSLGETQY	TRAV22*01_TRAJ52*01_AVFLAGGTSYGKLT_TRBV7-8*01_TRBJ2-5*01_ASSLGETQY	2	0	2	0	0	1		1
71	SampleTag01	AAGRRGSGNTPLV_ASRAGGGPGETQY	TRAV23/DV6*01_TRAJ29*01_AAGRRGSGNTPLV_TRBV2*01_TRBJ2-5*01_ASRAGGGPGETQY	2	1	0	0	1	1			1
72	SampleTag06	AATIGFGNVLH_ASSFSSRDEQF	TRAV23/DV6*01_TRAJ35*01_AATIGFGNVLH_TRBV7-8*01_TRBJ2-1*01_ASSFSSRDEQF	2	1	0	1	0							2
73	SampleTag01	AASMLTGTASKLT_SAPTHGEGGETQY	TRAV23/DV6*01_TRAJ44*01_AASMLTGTASKLT_TRBV20-1*01_TRBJ2-5*01_SAPTHGEGGETQY	2	1	0	1	0							1	1
74	SampleTag01	AARPNTGNQFY_ASRRTYGEAF	TRAV23/DV6*01_TRAJ49*01_AARPNTGNQFY_TRBV6-5*01_TRBJ1-1*01_ASRRTYGEAF	2	1	0	0	1	1			1
75	SampleTag02	AGPVQGAQKLV_ASSGGGDEKLF	TRAV25*01_TRAJ54*01_AGPVQGAQKLV_TRBV5-1*01_TRBJ1-4*01_ASSGGGDEKLF	2	0	2	0	0	1	1
76	SampleTag02	IVRVGIDNQGGKLI_ASTPQAVYNSPLH	TRAV26-1*01_TRAJ23*01_IVRVGIDNQGGKLI_TRBV5-6*01_TRBJ1-6*02_ASTPQAVYNSPLH	2	2	0	0	0		1								1
77	SampleTag04	IVRGPFYGGSQGNLI_ASSQGWGITYEQY	TRAV26-1*01_TRAJ42*01_IVRGPFYGGSQGNLI_TRBV4-1*01_TRBJ2-7*01_ASSQGWGITYEQY	2	0	0	2	0	1				1
78	SampleTag04	IVRLPQGGSEKLV_ASSERQGLKNIQY	TRAV26-1*01_TRAJ57*01_IVRLPQGGSEKLV_TRBV5-1*01_TRBJ2-4*01_ASSERQGLKNIQY	2	0	0	2	0					2
79	SampleTag04	IVRVFNQAGTALI_ASSKDFYNSPLH	TRAV26-1*02_TRAJ15*01_IVRVFNQAGTALI_TRBV5-4*01_TRBJ1-6*02_ASSKDFYNSPLH	2	0	0	2	0						1				1
80	SampleTag06	IVRAWNNNARLM_ASSLLAAGELF	TRAV26-1*02_TRAJ31*01_IVRAWNNNARLM_TRBV7-2*01_TRBJ2-2*01_ASSLLAAGELF	2	0	2	0	0			1					1
81	SampleTag03	ILGRGGAQKLV_ASSLIGNGYT	TRAV26-2*01_TRAJ54*01_ILGRGGAQKLV_TRBV7-9*01_TRBJ1-2*01_ASSLIGNGYT	2	0	0	2	0		1								1
82	SampleTag06	AGVGNQGGKLI_ASSVAPLAGGLETQY	TRAV27*01_TRAJ23*01_AGVGNQGGKLI_TRBV9*01_TRBJ2-5*01_ASSVAPLAGGLETQY	2	0	0	2	0											2
83	SampleTag02	AGPYGGATNKLI_ASSLMASSYEQY	TRAV27*01_TRAJ32*02_AGPYGGATNKLI_TRBV7-9*01_TRBJ2-7*01_ASSLMASSYEQY	2	0	2	0	0		1						1
84	SampleTag06	AATIGFGNVLH_ASSIGHGGDTQY	TRAV27*01_TRAJ35*01_AATIGFGNVLH_TRBV27*01_TRBJ2-3*01_ASSIGHGGDTQY	2	2	0	0	0							2
85	SampleTag01	AGEPPGSGNTGKLI_ASSSTVYSYNEQF	TRAV27*01_TRAJ37*01_AGEPPGSGNTGKLI_TRBV5-4*01_TRBJ2-1*01_ASSSTVYSYNEQF	2	1	1	0	0	1							1
86	SampleTag02	AGAETGTASKLT_ASSFRRLPYNEQF	TRAV27*01_TRAJ44*01_AGAETGTASKLT_TRBV12-3*01_TRBJ2-1*01_ASSFRRLPYNEQF	2	2	0	0	0							1		1
87	SampleTag06	AGGRTGNQFY_ASSRRAFGNEQF	TRAV27*01_TRAJ49*01_AGGRTGNQFY_TRBV3-1*01_TRBJ2-1*01_ASSRRAFGNEQF	2	0	0	2	0					2
88	SampleTag02	AALITGSNYKLT_ASSQGFLGEQY	TRAV27*01_TRAJ53*01_AALITGSNYKLT_TRBV14*01_TRBJ2-7*01_ASSQGFLGEQY	2	2	0	0	0		2
89	SampleTag06	AAGGSQGNLI_ASSFSGTSGDEQF	TRAV29/DV5*01_TRAJ42*01_AAGGSQGNLI_TRBV11-2*01_TRBJ2-1*01_ASSFSGTSGDEQF	2	1	1	0	0							2
90	SampleTag03	AASGGTSYGKLT_AWSMSSEETQY	TRAV29/DV5*01_TRAJ52*01_AASGGTSYGKLT_TRBV30*01_TRBJ2-5*01_AWSMSSEETQY	2	0	0	2	0					2
91	SampleTag04	AVRLYGGSQGNLI_ASTQGLNYGYT	TRAV3*01_TRAJ42*01_AVRLYGGSQGNLI_TRBV12-3*01_TRBJ1-2*01_ASTQGLNYGYT	2	0	0	2	0					1			1
92	SampleTag05	AVYASGGSYIPT_ASSTDVRDRAIPYT	TRAV3*01_TRAJ6*01_AVYASGGSYIPT_TRBV19*01_TRBJ1-2*01_ASSTDVRDRAIPYT	2	0	0	2	0					2
93	SampleTag06	AVRDMPIYGNNRLA_ASTVLITSGRQNTGELF	TRAV3*01_TRAJ7*01_AVRDMPIYGNNRLA_TRBV12-3*01_TRBJ2-2*01_ASTVLITSGRQNTGELF	2	2	0	0	0							2
94	SampleTag02	GTYSGAGSYQLT_SAHEDSETQY	TRAV30*01_TRAJ28*01_GTYSGAGSYQLT_TRBV20-1*01_TRBJ2-5*01_SAHEDSETQY	2	0	2	0	0	1			1
95	SampleTag03	AGQLVGSQGNLI_SVKAGPNQPQH	TRAV35*01_TRAJ42*01_AGQLVGSQGNLI_TRBV29-1*01_TRBJ1-5*01_SVKAGPNQPQH	2	0	0	1	1				2
96	SampleTag04	AGHPNTGTASKLT_ASSPYSTDTQY	TRAV35*01_TRAJ44*01_AGHPNTGTASKLT_TRBV18*01_TRBJ2-3*01_ASSPYSTDTQY	2	2	0	0	0			2
97	SampleTag01	AGLVYTGGFKTI_ASSFEPNEQF	TRAV35*01_TRAJ9*01_AGLVYTGGFKTI_TRBV7-2*02_TRBJ2-1*01_ASSFEPNEQF	2	2	0	0	0					1			1
98	SampleTag04	AFMKGQGGSEKLV_ASSLTNSYEQY	TRAV38-1*01_TRAJ57*01_AFMKGQGGSEKLV_TRBV25-1*01_TRBJ2-7*01_ASSLTNSYEQY	2	2	0	0	0			2
99	SampleTag04	AYRSAGSQGNLI_ASSKLAGAPEQF	TRAV38-2/DV8*01_TRAJ42*01_AYRSAGSQGNLI_TRBV9*01_TRBJ2-1*01_ASSKLAGAPEQF	2	0	0	2	0					1		1
100	SampleTag01	AFLTGTASKLT_ASNQPSGGERTEAF	TRAV38-2/DV8*01_TRAJ44*01_AFLTGTASKLT_TRBV19*01_TRBJ1-1*01_ASNQPSGGERTEAF	2	0	1	0	1	1								1
101	SampleTag03	LVGDWDNFNKFY_ASSQGVGQLRSRSYEQY	TRAV4*01_TRAJ21*01_LVGDWDNFNKFY_TRBV14*01_TRBJ2-7*01_ASSQGVGQLRSRSYEQY	2	1	0	1	0					1					1
102	SampleTag03	LGYTGFQKLV_ASSSPERRNTGELF	TRAV4*01_TRAJ8*01_LGYTGFQKLV_TRBV13*01_TRBJ2-2*01_ASSSPERRNTGELF	2	0	0	2	0					1				1
103	SampleTag04	AGGATNKLI_ASSEMWSSYEQY	TRAV41*01_TRAJ32*02_AGGATNKLI_TRBV6-1*01_TRBJ2-7*01_ASSEMWSSYEQY	2	2	0	0	0							2
104	SampleTag01	AVRSNFGNEKLT_ASSQGLFKQF	TRAV41*01_TRAJ48*01_AVRSNFGNEKLT_TRBV5-6*01_TRBJ2-1*01_ASSQGLFKQF	2	0	2	0	0	2
105	SampleTag02	AAPSNTGNQFY_ASSQDGPPSVGGAYEQY	TRAV41*01_TRAJ49*01_AAPSNTGNQFY_TRBV3-1*01_TRBJ2-7*01_ASSQDGPPSVGGAYEQY	2	2	0	0	0										2
106	SampleTag02	AVETSGSRLT_ASGFYVNEAF	TRAV41*01_TRAJ58*01_AVETSGSRLT_TRBV19*01_TRBJ1-1*01_ASGFYVNEAF	2	0	2	0	0		1							1
107	SampleTag01	ADLNYGGSQGNLI_ATSRGQLNLGNQPQH	TRAV5*01_TRAJ42*01_ADLNYGGSQGNLI_TRBV15*02_TRBJ1-5*01_ATSRGQLNLGNQPQH	2	0	0	2	0					1						1
108	SampleTag02	AEKGGGSYIPT_ATGGFSTDTQY	TRAV5*01_TRAJ6*01_AEKGGGSYIPT_TRBV5-6*01_TRBJ2-3*01_ATGGFSTDTQY	2	1	0	1	0		1					1
109	SampleTag01	AVNARNFNKFY_ASATSGGGEQF	TRAV8-1*01_TRAJ21*01_AVNARNFNKFY_TRBV2*01_TRBJ2-1*01_ASATSGGGEQF	2	0	0	2	0					2
110	SampleTag04	AARSYNTDKLI_ASSVATGATGELF	TRAV8-1*01_TRAJ34*01_AARSYNTDKLI_TRBV9*01_TRBJ2-2*01_ASSVATGATGELF	2	1	1	0	0	1		1
111	SampleTag02	AVNAVDGNKLV_ASSFRAEDTQY	TRAV8-1*01_TRAJ47*01_AVNAVDGNKLV_TRBV12-3*01_TRBJ2-3*01_ASSFRAEDTQY	2	2	0	0	0	1		1
112	SampleTag01	VVSLGGYNKLI_ASRPTSGVRGGTDTQY	TRAV8-2*01_TRAJ4*01_VVSLGGYNKLI_TRBV2*01_TRBJ2-3*01_ASRPTSGVRGGTDTQY	2	2	0	0	0								1	1
113	SampleTag01	AVGAGTNAGKST_ASSASGTINEQF	TRAV8-3*01_TRAJ27*01_AVGAGTNAGKST_TRBV2*01_TRBJ2-1*01_ASSASGTINEQF	2	1	0	1	0					1	1
114	SampleTag04	AVGAREYGNKLV_ASSLGRGGFTAPQH	TRAV8-3*01_TRAJ47*02_AVGAREYGNKLV_TRBV2*01_TRBJ1-5*01_ASSLGRGGFTAPQH	2	0	0	2	0		1								1
115	SampleTag02	AVSDSSDGQKLL_ASKGGNFEQY	TRAV8-4*01_TRAJ16*01_AVSDSSDGQKLL_TRBV6-6*01_TRBJ2-7*01_ASKGGNFEQY	2	2	0	0	0		1	1
116	SampleTag04	AVQNAGNN_ASRNDRDANYGYT	TRAV8-4*01_TRAJ38*01_AVQNAGNN_TRBV6-5*01_TRBJ1-2*01_ASRNDRDANYGYT	2	2	0	0	0			2
117	SampleTag02	AVSFIYNFNKFY_ASSPTSGGDLTDTQY	TRAV8-6*01_TRAJ21*01_AVSFIYNFNKFY_TRBV6-5*01_TRBJ2-3*01_ASSPTSGGDLTDTQY	2	1	0	1	0							2
118	SampleTag03	AVNARLM_ASSLDRSTDTQY	TRAV8-6*01_TRAJ31*01_AVNARLM_TRBV5-1*01_TRBJ2-3*01_ASSLDRSTDTQY	2	2	0	0	0							2
119	SampleTag05	AVSEPGNAGNMLT_ASSFGNSPLH	TRAV8-6*01_TRAJ39*01_AVSEPGNAGNMLT_TRBV12-3*01_TRBJ1-6*02_ASSFGNSPLH	2	0	0	2	0	1				1
120	SampleTag01	ALMNSGGYQKVT_ASTKGQGVSTEAF	TRAV9-2*01_TRAJ13*01_ALMNSGGYQKVT_TRBV6-5*01_TRBJ1-1*01_ASTKGQGVSTEAF	2	1	1	0	0	2
121	SampleTag04	ALDSGAGSYQLT_ASSSGLFQTQY	TRAV9-2*01_TRAJ28*01_ALDSGAGSYQLT_TRBV7-2*01_TRBJ2-5*01_ASSSGLFQTQY	2	1	1	0	0			2
122	SampleTag05	ALRYGGATNKLI_ASSTGQGTGELF	TRAV9-2*01_TRAJ32*02_ALRYGGATNKLI_TRBV7-2*01_TRBJ2-2*01_ASSTGQGTGELF	2	0	0	2	0					1					1
123	SampleTag03	ALSDRPGANNLF_AWSIAGGGNSPLH	TRAV9-2*01_TRAJ36*01_ALSDRPGANNLF_TRBV30*01_TRBJ1-6*02_AWSIAGGGNSPLH	2	0	1	0	1	1		1
124	SampleTag02	ALRLYNNNDMR_ASSTRKQGDEQF	TRAV9-2*01_TRAJ43*01_ALRLYNNNDMR_TRBV19*01_TRBJ2-1*01_ASSTRKQGDEQF	2	0	2	0	0	1			1
125	SampleTag02	ALSDSGGGADGLT_ASSQDGAYHYGYT	TRAV9-2*01_TRAJ45*01_ALSDSGGGADGLT_TRBV3-1*01_TRBJ1-2*01_ASSQDGAYHYGYT	2	2	0	0	0		1								1
126	SampleTag02	ALLTGANSKLT_ASSLRGGHSGANVLT	TRAV9-2*01_TRAJ56*01_ALLTGANSKLT_TRBV27*01_TRBJ2-6*01_ASSLRGGHSGANVLT	2	1	1	0	0	2

## Sheet: Supporting Table 10
Supporting Table 10. Differentially expressed genes in Seurat analysis. (Related to Figure 4)
Gene	Average Log2 Fold Change	pct.1	Adjusted P-value	Cluster
CXCR5	1.62387	0.555	2.57694e-244	1
PASK	1.05357	0.878	1.20316e-256	1
TRIB2	0.987892	0.164	1.29594e-24	1
KLRB1	0.896532	0.506	3.85957e-91	1
GIMAP7	0.77725	0.12	2.98383e-05	1
LIF	0.744912	0.151	1.02692e-08	1
IL32	0.699229	0.85	3.2011e-78	1
LAT	0.653362	0.389	1.23395e-25	1
FAS	0.65068	0.215	8.61618e-11	1
LTB	0.61298	0.183	3.00852e-06	1
ICOS	0.606294	0.756	3.79768e-72	1
TCF7	0.585326	0.47	2.13835e-31	1
S1PR1	0.570461	0.175	0.00361715	1
CXCR4	0.56839	0.28	0.000281762	1
BIN2	0.567467	0.313	2.65989e-11	1
ITGAL	0.566934	0.513	5.73633e-26	1
STAT1	0.566103	0.145	3.84666e-06	1
FYB	0.518006	0.634	1.60426e-37	1
IL21	0.510872	0.23	4.34868e-24	1
ARL4C	0.495936	0.334	3.5734e-05	1
CTLA4	0.490236	0.538	1.90883e-35	1
ZAP70	0.478766	0.216	3.24898e-05	1
CD3D	0.459266	0.793	1.93269e-50	1
CD3E	0.454294	0.84	2.7391e-60	1
IL2RB	0.447748	0.46	3.06114e-13	1
CD2	0.418243	0.598	1.74581e-17	1
LCK	0.410602	0.619	8.91193e-25	1
NAMPT	0.395953	0.669	1.67321e-17	1
BCL6	0.386156	0.329	0.00446571	1
IL23R	0.380451	0.436	1.10509e-07	1
CD69	0.373776	0.979	3.23662e-61	1
ITGB2	0.369517	0.518	1.22722e-11	1
HLA.A	0.327964	1	2.06821e-149	1
STAT3	0.322715	0.484	9.36095e-06	1
CD48	0.284003	0.604	1.25551e-07	1
HLA.C	0.25027	1	2.2454e-71	1
TBX21	-0.286665	0.141	8.93895e-10	1
IER5	-0.288612	0.428	2.46591e-16	1
FOSB	-0.377919	0.85	3.7365e-10	1
IL4R	-0.382981	0.139	1.52995e-13	1
IER3	-0.478404	0.125	2.8833e-06	1
APOBEC3G	-0.488408	0.093	9.05514e-12	1
TNF	-0.71657	0.755	9.9173e-80	1
RUNX3	-0.730227	0.391	1.72173e-73	1
STAT4	-0.860958	0.05	2.79518e-25	1
CCL20	-0.88269	0.132	2.88108e-11	1
HLA.DPB1	-0.954278	0.062	4.89057e-30	1
IL2	-1.04947	0.171	5.61533e-28	1
LGALS3	-1.1334	0.036	1.10143e-26	1
DUSP4	-1.13773	0.046	3.53161e-24	1
LGALS1	-1.3739	0.046	2.80982e-39	1
CST7	-1.81168	0.07	3.09222e-72	1
FASLG	-1.88437	0.158	2.9331e-99	1
CXCR3	-1.92709	0.038	1.34339e-59	1
IFNG	-3.28363	0.074	5.88296e-102	1
CSF2	-4.3187	0.033	2.32722e-49	1
CXCR3	0.683336	0.186	1.29542e-09	2
CD40LG	0.62648	0.629	5.26543e-40	2
IFNG	0.567458	0.31	5.14559e-21	2
CCR7	0.563844	0.41	1.60388e-21	2
TBX21	0.544663	0.254	1.33905e-11	2
CXCR5	0.536709	0.38	1.29094e-11	2
IL2	0.532834	0.312	1.37001e-08	2
MYC	0.475259	0.89	4.20088e-41	2
FOSL1	0.467282	0.288	2.14894e-05	2
SELL	0.423836	0.658	5.27776e-31	2
IL7R	0.376017	0.721	3.38858e-19	2
ITK	0.333194	0.488	0.00317184	2
TNF	0.295101	0.909	3.41653e-21	2
CD48	0.284654	0.633	7.4892e-07	2
FAS	-0.27458	0.135	0.00275859	2
SPOCK2	-0.284375	0.508	1.90612e-08	2
TNFRSF1B	-0.346405	0.271	1.1231e-06	2
IL21	-0.355171	0.125	0.00200603	2
LCK	-0.359976	0.502	6.72435e-10	2
JUNB	-0.371234	0.311	7.6433e-07	2
ARL4C	-0.379639	0.244	4.61115e-07	2
BIN2	-0.387081	0.213	2.37147e-06	2
CXCR4	-0.401438	0.209	5.92746e-05	2
ITGAL	-0.408033	0.386	5.47442e-10	2
LIF	-0.417087	0.084	0.00186376	2
LAT	-0.419908	0.263	2.82689e-07	2
TIAF1	-0.420454	0.097	3.96457e-05	2
TRIB2	-0.441858	0.083	0.0257058	2
GIMAP7	-0.453622	0.069	0.0104103	2
CASP3	-0.468384	0.153	1.14381e-06	2
SELPLG	-0.499423	0.14	1.2493e-14	2
LGALS1	-0.500178	0.087	0.00160344	2
BAX	-0.507948	0.302	1.41704e-11	2
RORA	-0.537019	0.116	1.40784e-09	2
CD52	-0.546163	0.644	2.63445e-18	2
DUSP1	-0.703595	0.219	2.03287e-06	2
PRDM1	-0.7063	0.062	1.29786e-09	2
IL32	-0.718085	0.704	7.8561e-42	2
ANXA5	-0.758266	0.113	2.88672e-20	2
JUN	-0.763519	0.122	8.80117e-06	2
CTLA4	-0.909987	0.334	4.56803e-26	2
DUSP4	-1.04374	0.046	1.57412e-13	2
LGALS3	-1.36124	0.03	1.01703e-18	2
KLRB1	-1.98566	0.146	3.96884e-88	2
CCL20	-2.09244	0.091	7.21892e-24	2
CSF2	-4.30797	0.051	2.64672e-17	2
LAG3	1.68015	0.169	1.33742e-76	3
IRF8	1.42703	0.145	5.49075e-53	3
CD200	1.21291	0.701	5.7647e-165	3
CD52	1.19561	0.877	3.11611e-158	3
IRF4	1.17463	0.84	1.35115e-180	3
CD27	1.1727	0.587	4.69945e-123	3
BTLA	1.14109	0.213	1.14065e-56	3
LIF	1.10629	0.232	7.37203e-49	3
BIN2	0.951731	0.458	1.01858e-66	3
ITGA4	0.950388	0.418	8.01838e-61	3
GIMAP2	0.94312	0.419	6.69448e-49	3
STAT1	0.921985	0.213	6.47146e-33	3
LCK	0.906	0.787	5.36006e-113	3
LEF1	0.866708	0.595	8.26593e-67	3
TRIB2	0.853732	0.207	4.44799e-34	3
GIMAP7	0.852676	0.179	7.29439e-29	3
LAT	0.813857	0.494	2.96958e-52	3
ITGB2	0.801593	0.688	6.6696e-75	3
IL21	0.792631	0.266	2.63029e-28	3
TCF7	0.77901	0.592	1.16248e-66	3
FYB	0.775013	0.781	1.92172e-90	3
CD4	0.741567	0.56	2.50638e-51	3
TBX21	0.738095	0.28	9.36382e-20	3
CD3G	0.720371	0.284	5.11585e-34	3
ITGAL	0.708668	0.65	1.44405e-59	3
ARL4C	0.703992	0.472	2.5421e-46	3
LAP3	0.674547	0.223	1.5164e-24	3
ZAP70	0.663901	0.296	2.6884e-25	3
SELPLG	0.636583	0.349	5.08774e-35	3
SELL	0.609446	0.62	1.17505e-25	3
BAX	0.608682	0.513	8.14782e-29	3
STAT6	0.570863	0.487	4.91335e-29	3
ICOS	0.552827	0.822	1.27759e-54	3
GIMAP5	0.552371	0.318	2.21861e-17	3
CD5	0.547288	0.671	6.82327e-34	3
CD3D	0.547204	0.874	7.20145e-67	3
IL23R	0.533706	0.545	2.91512e-28	3
CTLA4	0.529979	0.666	1.18921e-63	3
KLRB1	0.525777	0.436	2.08997e-12	3
CD247	0.525445	0.608	2.35781e-27	3
IL18R1	0.508702	0.104	0.000161231	3
PASK	0.494729	0.758	1.59252e-26	3
CD2	0.492339	0.703	1.77321e-34	3
ANXA5	0.479111	0.278	1.73798e-12	3
ITGAE	0.460144	0.101	9.96536e-07	3
FOXO1	0.458299	0.212	1.08968e-09	3
TNFRSF25	0.440666	0.28	2.5926e-13	3
CD3E	0.439079	0.902	2.46311e-47	3
FOXP1	0.437182	0.2	3.54544e-08	3
PDCD1	0.42849	0.225	8.75531e-12	3
CD6	0.414577	0.895	2.30981e-42	3
CBLB	0.40859	0.239	6.82574e-05	3
CD7	0.390069	0.524	1.16776e-12	3
PIK3IP1	0.382885	0.472	6.66511e-14	3
GAPDH	0.359878	0.968	2.00527e-27	3
CST7	0.359445	0.257	2.33838e-09	3
CLEC2D	0.348744	0.502	1.24819e-11	3
TIAF1	0.333849	0.193	6.96314e-08	3
CXCR3	0.330434	0.189	3.2703e-08	3
BCL6	0.325958	0.393	5.2078e-10	3
C10orf54	0.305496	0.512	1.14054e-09	3
CASP3	0.30371	0.263	6.22519e-06	3
SPOCK2	0.297474	0.657	4.66737e-10	3
HMGB2	0.290707	0.397	8.43036e-11	3
CCND2	0.280972	0.218	0.00568671	3
IL18	0.28077	0.181	0.00903123	3
FOSB	-0.309423	0.861	0.0118889	3
IFNG	-0.314369	0.269	0.0142426	3
BTG1	-0.389122	0.97	4.60534e-24	3
IER5	-0.397696	0.46	1.69822e-10	3
RUNX3	-0.658772	0.493	9.34402e-17	3
IER3	-0.896347	0.125	0.00245026	3
TNF	-0.989768	0.823	2.03774e-56	3
IL7R	-1.01964	0.464	1.42281e-76	3
HLA.DPB1	-1.0938	0.067	2.65624e-13	3
LGALS1	-1.15854	0.055	1.24364e-14	3
FASLG	-1.52573	0.201	4.59054e-30	3
CCL20	-1.96803	0.102	9.95299e-17	3
CSF2	-4.03315	0.049	6.93279e-16	3
JUN	2.55877	0.494	4.53341e-272	4
DUSP1	2.45626	0.604	8.83306e-234	4
FOSB	1.56693	0.963	6.65327e-221	4
EGR1	1.49638	0.988	1.70078e-260	4
CD69	0.991228	0.983	8.38935e-174	4
JUNB	0.89707	0.531	4.94829e-38	4
IER5	0.794816	0.696	4.4673e-58	4
PIK3IP1	0.603892	0.521	3.32055e-27	4
CLEC2D	0.553135	0.539	3.46445e-20	4
CXCR4	0.492198	0.378	2.66188e-22	4
TRAT1	0.484077	0.562	1.37808e-14	4
ITK	0.417329	0.586	2.56146e-17	4
FYN	0.380957	0.883	3.04797e-22	4
RORA	0.368982	0.224	0.000488013	4
BCL11B	0.364331	0.179	0.000147619	4
HMGB2	0.348567	0.369	0.000532187	4
CBLB	0.318668	0.243	0.000217784	4
BAX	0.276262	0.436	0.00594479	4
HLA.C	-0.261938	0.998	2.86946e-37	4
LCK	-0.292151	0.51	3.23153e-07	4
TNFRSF25	-0.339702	0.157	0.0106683	4
SPOCK2	-0.35023	0.515	1.62594e-09	4
CD44	-0.372385	0.774	1.72198e-26	4
STAT6	-0.375165	0.312	0.00330658	4
FOSL1	-0.41236	0.207	0.0447349	4
TCF7	-0.450701	0.328	3.47289e-08	4
PASK	-0.45787	0.644	1.56497e-09	4
ITGA4	-0.473583	0.208	0.0388173	4
ARL4C	-0.488332	0.252	4.30951e-05	4
CD3G	-0.507089	0.11	9.37042e-07	4
RUNX3	-0.507415	0.513	4.6875e-08	4
IL4R	-0.518169	0.142	1.13815e-05	4
TNFRSF1B	-0.532174	0.266	2.76774e-08	4
ITGAL	-0.532968	0.351	3.6676e-16	4
LTB	-0.533133	0.111	0.00132353	4
CD2	-0.543101	0.441	2.83812e-21	4
KLRB1	-0.565049	0.293	7.53175e-06	4
TIAF1	-0.56895	0.087	1.39974e-05	4
ZAP70	-0.577559	0.123	4.69086e-08	4
STAT1	-0.586409	0.076	0.000353457	4
IRF4	-0.607263	0.45	2.2029e-21	4
CD3E	-0.607632	0.661	1.10343e-51	4
SELPLG	-0.653925	0.149	4.05559e-09	4
CTLA4	-0.697076	0.343	1.48131e-15	4
CD3D	-0.714688	0.57	1.98898e-59	4
CD40LG	-0.740061	0.366	1.27626e-27	4
C10orf54	-0.788109	0.279	3.49074e-29	4
IL2RB	-0.794531	0.267	5.80635e-29	4
CXCR3	-0.810365	0.072	6.85534e-10	4
CD4	-0.838499	0.239	2.14796e-30	4
CD200	-0.845676	0.271	2.87852e-21	4
IL21	-0.87452	0.101	2.21098e-08	4
CD48	-0.876136	0.389	1.04527e-54	4
CD27	-0.910969	0.204	1.72284e-24	4
HLA.DPB1	-0.933988	0.077	8.3501e-08	4
S1PR1	-0.945092	0.086	1.35182e-10	4
ITGB2	-0.961718	0.282	1.06087e-50	4
LGALS1	-0.976256	0.066	4.11498e-08	4
SELL	-0.976596	0.33	4.21073e-53	4
GIMAP5	-1.01685	0.114	1.23701e-21	4
LTA	-1.11604	0.116	1.54931e-12	4
SLAMF1	-1.12088	0.303	1.53804e-67	4
CST7	-1.13038	0.081	2.82438e-23	4
BIN2	-1.1335	0.14	1.13082e-28	4
PDCD1	-1.14574	0.068	8.6975e-18	4
APOBEC3G	-1.17925	0.052	3.55943e-19	4
GIMAP2	-1.18988	0.122	1.1178e-32	4
TRIB2	-1.19836	0.043	1.16072e-13	4
CCL20	-1.28969	0.142	0.00915526	4
IL2	-1.32339	0.146	1.25129e-20	4
IL32	-1.37858	0.566	3.28212e-132	4
CD52	-1.47083	0.406	3.04558e-135	4
IFNG	-1.61521	0.152	4.34375e-10	4
FASLG	-2.33684	0.122	6.37722e-61	4
CSF2	-3.65057	0.053	2.69998e-11	4
IL3	5.18476	0.141	2.49873e-247	5
IL13	5.12759	0.397	0	5
IL4	4.56313	0.317	0	5
CSF2	4.04664	0.433	0	5
FASLG	2.11756	0.776	0	5
IL2	1.652	0.482	4.90972e-103	5
LGALS1	1.33404	0.292	2.62375e-82	5
TNFSF10	0.937479	0.134	1.98492e-25	5
TNF	0.879306	0.959	5.43952e-109	5
RUNX3	0.58395	0.769	3.59032e-51	5
CD40LG	0.511027	0.719	2.46087e-40	5
SLAMF1	0.473941	0.72	1.84971e-32	5
S1PR1	0.46443	0.247	2.98808e-17	5
LTA	0.448037	0.261	1.04835e-06	5
IL4R	0.409184	0.328	1.35596e-24	5
IL7R	0.408497	0.855	7.6167e-40	5
LGALS3	0.286759	0.132	5.8397e-05	5
HLA.DPB1	0.274377	0.195	1.40561e-08	5
STAT4	0.262206	0.17	1.81257e-09	5
MYC	-0.324025	0.868	0.0485452	5
HLA.A	-0.385203	1	9.08306e-89	5
HLA.C	-0.388301	0.998	1.05978e-76	5
CD2	-0.468019	0.572	5.11656e-07	5
CD52	-0.471838	0.78	0.0101218	5
CD5	-0.510767	0.531	7.18298e-08	5
STAT6	-0.51202	0.335	0.00507799	5
FYN	-0.519377	0.789	1.56466e-38	5
GAPDH	-0.538389	0.953	9.09411e-42	5
FOSB	-0.573288	0.91	1.36573e-17	5
IL32	-0.596616	0.873	0.000428454	5
BCL6	-0.599944	0.277	0.000658616	5
EGR1	-0.609906	0.954	5.26518e-38	5
CD6	-0.620837	0.755	4.29794e-46	5
IFNG	-0.623554	0.151	1.84526e-08	5
STAT3	-0.623566	0.434	2.66406e-11	5
CD3D	-0.62652	0.725	2.21444e-30	5
CD7	-0.631436	0.377	6.54372e-10	5
DUSP2	-0.675999	0.707	6.68219e-19	5
CD3E	-0.716842	0.758	7.74566e-56	5
ITGB2	-0.721831	0.454	4.6679e-15	5
SELL	-0.749893	0.496	4.96223e-13	5
CD247	-0.757864	0.407	7.83533e-20	5
IL23R	-0.765355	0.346	4.47658e-16	5
STAT5A	-0.776484	0.179	1.28421e-05	5
BIN2	-0.784879	0.226	4.17697e-07	5
CASP3	-0.789704	0.153	1.86728e-06	5
BAX	-0.791166	0.337	7.09624e-10	5
ZAP70	-0.793243	0.157	0.00396014	5
TIAF1	-0.795976	0.105	0.00725483	5
ARL4C	-0.81065	0.244	1.19351e-10	5
CST7	-0.815109	0.157	0.00819678	5
IL2RB	-0.821401	0.342	1.42132e-16	5
FOXO1	-0.830727	0.104	6.79176e-06	5
CBLB	-0.871293	0.125	4.97173e-09	5
CD69	-0.878605	0.911	5.90415e-92	5
JUNB	-0.913663	0.291	6.97352e-18	5
CLEC2D	-0.929194	0.336	1.36961e-18	5
FAS	-0.945894	0.127	8.5553e-06	5
CD3G	-0.955063	0.116	4.78346e-07	5
GIMAP7	-0.972677	0.06	0.000353237	5
ITGAL	-1.0006	0.375	2.97508e-28	5
LIF	-1.03192	0.06	5.08027e-09	5
PIK3IP1	-1.03827	0.285	1.03657e-21	5
HMGB2	-1.07942	0.21	2.04365e-20	5
TBX21	-1.08109	0.13	1.11003e-08	5
TCF7	-1.09335	0.282	1.0433e-30	5
LCK	-1.10471	0.474	2.03457e-52	5
CXCR4	-1.11289	0.195	3.01652e-09	5
LAT	-1.11968	0.219	1.04757e-24	5
ICOS	-1.15365	0.497	1.32409e-70	5
BTLA	-1.22931	0.046	6.0416e-09	5
FYB	-1.25158	0.406	1.14554e-67	5
STAT1	-1.2576	0.069	3.28282e-07	5
KLRB1	-1.26057	0.241	4.94834e-25	5
IL21	-1.28841	0.069	1.63077e-19	5
TRIB2	-1.3012	0.053	1.56964e-10	5
JUN	-1.42242	0.095	1.45543e-12	5
LEF1	-1.45863	0.237	3.2081e-46	5
DUSP1	-1.46057	0.147	8.13733e-28	5
ITGA4	-1.49709	0.12	3.48904e-30	5
TIGIT	-1.68832	0.039	2.93678e-16	5
CCR7	-1.73167	0.141	1.58944e-46	5
IRF4	-1.87394	0.3	2.32551e-109	5
PASK	-2.16865	0.418	3.94167e-176	5
CTLA4	-2.29011	0.164	3.61079e-103	5
CD200	-2.40712	0.139	6.7581e-91	5
CD27	-2.5439	0.072	4.90135e-95	5
CXCR5	-2.86807	0.062	1.17984e-87	5
FOXP3	4.06523	0.277	0	6
LRRC32	3.90665	0.154	2.85453e-301	6
IKZF2	2.85664	0.262	8.661e-232	6
DUSP4	2.07081	0.252	5.53687e-82	6
HLA.DPA1	1.82908	0.155	6.10836e-43	6
HLA.DQB1	1.78611	0.147	3.43617e-36	6
CTLA4	1.71399	0.74	3.72544e-174	6
TIGIT	1.4462	0.239	2.01342e-53	6
IL2RB	1.35755	0.594	3.41107e-76	6
HLA.DPB1	1.25531	0.22	1.51698e-23	6
F5	1.25376	0.114	3.87769e-22	6
DUSP2	1.23785	0.851	2.5034e-118	6
TNFRSF4	1.13168	0.126	3.70411e-11	6
RUNX3	1.07223	0.68	1.33302e-54	6
PRDM1	1.05382	0.192	2.97745e-21	6
IL18R1	1.01255	0.12	1.03179e-09	6
LGALS3	0.979233	0.127	8.85512e-05	6
TNFRSF1B	0.93556	0.443	1.30851e-27	6
LEF1	0.81627	0.531	9.94294e-33	6
IL32	0.80122	0.85	3.18765e-45	6
SELL	0.79946	0.699	3.68495e-59	6
PTTG2	0.793288	0.121	2.31986e-05	6
BTLA	0.784563	0.139	8.56529e-06	6
CD27	0.752149	0.447	1.15539e-24	6
CXCR4	0.740245	0.286	0.0232638	6
TIAF1	0.707281	0.192	8.20118e-08	6
FOXO1	0.650351	0.192	0.000298646	6
CD200	0.609969	0.465	2.96403e-11	6
JUNB	0.546488	0.451	4.38896e-12	6
CASP3	0.512313	0.239	0.0248268	6
IRF4	0.49396	0.687	1.31936e-24	6
CD247	0.466071	0.509	1.09035e-05	6
ICOS	0.381639	0.726	6.80905e-16	6
SPOCK2	0.377872	0.61	6.40236e-08	6
STAT3	0.368884	0.502	3.03501e-05	6
HLA.C	0.321408	1	8.29466e-64	6
ITGAL	0.289022	0.501	0.000622386	6
HLA.A	0.278504	1	3.83526e-60	6
TRAT1	-0.279134	0.327	3.94907e-12	6
CD6	-0.383491	0.662	2.07688e-22	6
EGR1	-0.406667	0.943	2.05508e-13	6
FOSB	-0.42173	0.804	1.74693e-15	6
SLAMF1	-0.428479	0.38	3.13446e-20	6
MYC	-0.45914	0.699	1.64668e-23	6
GIMAP5	-0.512191	0.127	3.09588e-14	6
FOXP1	-0.514196	0.089	5.86921e-06	6
DUSP1	-0.628175	0.189	4.59278e-08	6
CXCR5	-0.654501	0.234	6.32523e-08	6
IL7R	-0.680086	0.459	9.02909e-39	6
CD40LG	-0.83168	0.284	6.25781e-47	6
KLRB1	-0.862185	0.205	8.80849e-26	6
IL21	-0.958859	0.067	9.10102e-19	6
JUN	-1.02332	0.088	7.60034e-12	6
IER3	-1.14087	0.085	9.85743e-12	6
TNF	-1.19891	0.714	2.6303e-99	6
FASLG	-1.71525	0.138	3.41466e-45	6
IL2	-2.01772	0.123	7.73157e-29	6
IFNG	-2.0423	0.158	2.15783e-08	6
CSF2	-3.57772	0.042	1.0243e-14	6
CCL4	4.54574	0.341	0	7
CCL3	4.39428	0.21	5.56791e-251	7
CCL5	3.58595	0.446	0	7
GZMK	3.25485	0.267	0	7
IFNG	3.12956	0.671	0	7
GZMA	2.71799	0.144	9.34301e-219	7
CCL20	1.89889	0.406	9.34959e-89	7
CST7	1.74883	0.52	3.42941e-157	7
LGALS3	1.38237	0.271	1.67279e-85	7
CXCR3	1.27469	0.315	2.13575e-60	7
APOBEC3G	1.23246	0.353	1.02411e-78	7
CSF2	1.17422	0.265	8.2974e-53	7
DPP4	1.12387	0.101	6.7122e-34	7
FASLG	1.00092	0.632	3.46507e-98	7
TNF	0.763074	0.958	3.05904e-70	7
LAG3	0.607766	0.134	2.49583e-19	7
HLA.DPB1	0.475205	0.226	3.8983e-15	7
LGALS1	0.352246	0.199	2.29883e-10	7
SELPLG	0.334868	0.285	0.00734146	7
HLA.DPA1	0.276134	0.112	9.19472e-07	7
GIMAP5	0.252997	0.334	9.08742e-10	7
CD44	-0.273289	0.895	8.14842e-08	7
SPOCK2	-0.377979	0.632	0.0115765	7
CD6	-0.396865	0.839	1.09211e-11	7
GAPDH	-0.41712	0.948	2.1943e-18	7
FYN	-0.418389	0.831	1.03205e-15	7
CD52	-0.437521	0.752	0.000297402	7
HLA.C	-0.450022	1	9.27911e-80	7
HLA.A	-0.478976	1	1.05654e-97	7
EGR3	-0.530459	0.925	1.73699e-41	7
C10orf54	-0.545196	0.43	0.033005	7
CD3E	-0.566046	0.827	1.90307e-23	7
IL23R	-0.578333	0.398	0.000888795	7
FOSB	-0.621024	0.888	1.30969e-17	7
ITGB2	-0.621844	0.482	7.17935e-07	7
HMGB2	-0.625121	0.274	0.00132066	7
CLEC2D	-0.632197	0.382	1.32183e-05	7
IL32	-0.643642	0.872	2.89881e-05	7
CD3D	-0.658935	0.726	4.54729e-27	7
CD247	-0.660157	0.475	1.17637e-06	7
ITGAL	-0.69129	0.427	8.56209e-09	7
CD27	-0.699771	0.278	4.2003e-06	7
CD5	-0.747484	0.479	2.5458e-17	7
TRAT1	-0.756781	0.396	3.20817e-11	7
BAX	-0.76906	0.338	9.6432e-07	7
BCL6	-0.781825	0.246	5.21381e-07	7
TNFRSF25	-0.782461	0.162	0.0131798	7
FOXO1	-0.814763	0.107	0.00216433	7
STAT6	-0.819932	0.287	3.08287e-09	7
EGR1	-0.821424	0.959	1.85427e-61	7
LCK	-0.824169	0.508	1.06891e-24	7
ZAP70	-0.835514	0.141	0.000483631	7
IL21	-0.855217	0.124	0.0349903	7
PIK3IP1	-0.856919	0.293	2.97452e-12	7
LAT	-0.896058	0.254	3.65121e-10	7
NAMPT	-0.93516	0.564	4.40472e-32	7
MYC	-0.939544	0.752	1.92216e-42	7
STAT3	-0.981193	0.386	3.27987e-21	7
ARL4C	-0.986178	0.229	1.81469e-10	7
DUSP1	-1.00208	0.223	0.000322082	7
DUSP2	-1.04164	0.715	1.32127e-26	7
TCF7	-1.04624	0.285	7.83329e-22	7
TIGIT	-1.11365	0.059	7.16835e-06	7
S1PR1	-1.17534	0.094	2.70507e-06	7
JUNB	-1.2045	0.287	1.352e-16	7
CD69	-1.22074	0.898	2.33141e-118	7
CD7	-1.23245	0.303	1.79873e-27	7
STAT1	-1.23504	0.065	6.77447e-06	7
FYB	-1.23592	0.435	5.26927e-46	7
ITK	-1.31564	0.321	8.76607e-32	7
IRF4	-1.34757	0.457	4.96592e-34	7
TRIB2	-1.50178	0.048	4.78063e-09	7
SELL	-1.60244	0.325	3.11943e-59	7
PASK	-1.65093	0.544	7.0524e-80	7
BTLA	-1.66143	0.029	1.53329e-11	7
ICOS	-1.73451	0.428	6.164e-97	7
CD200	-1.75779	0.19	6.99443e-45	7
CTLA4	-1.99595	0.27	7.66121e-44	7
LEF1	-2.00809	0.171	2.859e-58	7
LIF	-2.11486	0.037	9.50495e-14	7
CXCR5	-2.56402	0.089	6.55871e-54	7
CASP3	0.765306	0.316	3.7249e-13	8
IL32	0.342223	0.891	6.87825e-17	8
CD200	0.333898	0.476	0.000346097	8
PASK	0.315227	0.772	2.94024e-08	8
IER3	0.289539	0.209	0.0375991	8
EGR3	0.271813	0.977	2.12092e-12	8
GAPDH	0.265953	0.972	1.16731e-12	8
ITK	-0.532813	0.379	3.01037e-05	8
DUSP4	-1.16849	0.055	0.0016073	8
CCL20	3.07981	0.675	1.75467e-246	9
TNFRSF4	1.66498	0.26	1.45369e-59	9
KLRB1	1.65381	0.834	2.68107e-140	9
LGALS3	1.64559	0.276	2.4264e-52	9
IL21	1.35025	0.296	3.98584e-17	9
AIM2	1.22485	0.212	5.01764e-25	9
LAG3	1.13767	0.141	3.76117e-13	9
RORA	1.04562	0.346	3.41693e-24	9
F5	1.02628	0.126	2.35037e-12	9
IL2RA	0.985288	0.102	5.03689e-09	9
IL7R	0.692141	0.826	7.82226e-30	9
TNFRSF25	0.604485	0.291	1.26327e-05	9
SLAMF1	0.448619	0.684	2.87429e-12	9
TNFRSF1B	0.394403	0.435	0.00031152	9
BTG1	0.383203	0.987	1.23494e-19	9
STAT4	0.375151	0.165	0.00809786	9
SPOCK2	0.35578	0.702	3.15042e-06	9
NAMPT	0.336054	0.737	7.97231e-06	9
STAT5A	0.324305	0.307	0.00280694	9
RUNX3	0.314342	0.684	2.66129e-06	9
TNF	0.269849	0.905	8.76261e-06	9
CD2	0.263279	0.682	1.54982e-05	9
CD69	-0.284426	0.96	0.00599643	9
ICOS	-0.537352	0.612	1.18744e-05	9
ITK	-0.53813	0.393	0.0151626	9
CD200	-0.568922	0.3	0.000669274	9
CD27	-0.685261	0.249	0.000227356	9
IFNG	-0.794475	0.137	0.000126028	9
CXCR5	-0.8043	0.23	0.00170554	9
CST7	-0.99597	0.121	0.00154953	9
LEF1	-1.02223	0.243	3.27399e-13	9
HLA.DPB1	-1.03199	0.079	0.0239164	9
CXCR3	-1.07399	0.08	0.0217057	9
DUSP4	-1.1928	0.051	0.0196673	9
GZMB	4.5598	0.165	1.10223e-276	10
NKG7	4.14626	0.162	6.07398e-229	10
CCL3	3.54515	0.173	8.07661e-61	10
GNLY	3.5275	0.17	1.14036e-197	10
CCL4	2.99876	0.224	1.00814e-42	10
CCL5	2.68447	0.24	1.9577e-37	10
GZMH	2.47835	0.111	1.2222e-281	10
HLA.DPB1	2.16571	0.526	4.84217e-120	10
HLA.DQB1	1.96875	0.219	8.73459e-36	10
HLA.DPA1	1.9573	0.317	1.5494e-89	10
DUSP4	1.90926	0.296	5.67563e-38	10
IFNG	1.41963	0.508	1.0073e-43	10
LGALS1	1.34113	0.237	7.43831e-11	10
LGALS3	1.18333	0.183	1.34041e-08	10
CST7	1.16482	0.351	5.62786e-15	10
IL21	1.01498	0.271	6.22812e-07	10
APOBEC3G	1.00729	0.314	2.2767e-20	10
IL13	0.971535	0.126	0.0016398	10
FASLG	0.730929	0.552	1.90995e-20	10
RUNX3	0.61945	0.732	2.34315e-10	10
PRDM1	0.529051	0.188	0.000299827	10
TBX21	0.512678	0.296	0.000164115	10
FYN	-0.265112	0.807	0.00082095	10
CD3E	-0.362373	0.773	0.00011512	10
IL7R	-0.369113	0.536	0.00150587	10
ICOS	-0.463504	0.611	0.0219334	10
FYB	-0.541749	0.505	0.00116432	10
PASK	-0.572434	0.567	8.42553e-09	10
TCF7	-0.67449	0.268	1.50684e-05	10
CD200	-0.712167	0.281	0.000271532	10
CD69	-0.784791	0.936	1.60944e-22	10
CTLA4	-0.794883	0.351	0.000742716	10
KLRB1	-0.808889	0.242	0.000293165	10
FOXP1	-0.823448	0.077	0.0276141	10
EGR1	-0.860367	0.933	1.72258e-27	10
LEF1	-0.873117	0.273	8.83291e-06	10
FOSB	-0.930302	0.812	3.7056e-16	10
MYC	-0.957307	0.613	1.21686e-24	10
FOSL1	-0.958953	0.152	0.000511814	10
CD7	-1.0291	0.24	5.13948e-13	10
CD27	-1.07936	0.183	1.08099e-08	10
JUN	-1.20993	0.101	0.0431624	10
SELL	-1.31124	0.286	5.75335e-22	10
CCR7	-1.4341	0.139	2.35455e-11	10
CXCR5	-2.29761	0.098	1.19434e-17	10
ZBTB16	3.2294	0.234	0	11
IER3	2.59729	0.476	1.28292e-69	11
FASLG	2.23498	0.769	4.94339e-109	11
NT5E	2.06626	0.106	6.56314e-82	11
LGALS1	1.6765	0.356	8.96786e-45	11
DPP4	1.26229	0.109	1.74734e-15	11
TNF	1.06898	0.973	5.36544e-48	11
IL4R	0.970996	0.37	3.62154e-14	11
IL2RA	0.928186	0.109	2.32666e-07	11
LTA	0.89795	0.306	6.99199e-06	11
CD40LG	0.872914	0.745	1.77651e-26	11
STAT4	0.843628	0.231	5.58707e-12	11
CD7	0.818297	0.678	1.52758e-20	11
SLAMF1	0.733161	0.753	4.25447e-18	11
FOSL1	0.72831	0.394	6.76973e-09	11
IL2	0.726472	0.359	0.000174658	11
IL7R	0.705259	0.896	4.52058e-28	11
TNFSF10	0.591902	0.109	0.0446209	11
MYC	0.575352	0.955	3.57797e-20	11
TNFRSF4	0.495866	0.128	0.0408838	11
IER5	0.296994	0.641	0.00900327	11
HLA.C	-0.26932	1	6.28419e-10	11
CD3E	-0.377652	0.779	7.96878e-05	11
CD48	-0.435383	0.535	0.0210574	11
CD69	-0.437989	0.949	2.18302e-05	11
DUSP2	-0.683315	0.721	0.0010125	11
KLRB1	-0.738154	0.239	0.000142277	11
BAX	-0.747209	0.311	0.0076068	11
TCF7	-0.808318	0.306	0.000261463	11
CD4	-0.860138	0.277	4.6866e-06	11
BCL6	-0.873275	0.223	0.00169731	11
LCK	-0.890321	0.476	9.59524e-10	11
LAT	-0.919705	0.245	0.00208639	11
JUNB	-1.01419	0.29	0.000227345	11
SELL	-1.02496	0.42	8.8402e-09	11
CD200	-1.07179	0.301	0.000215504	11
PDCD1	-1.11396	0.088	0.0195261	11
BIN2	-1.11509	0.154	2.58351e-06	11
PIK3IP1	-1.12131	0.245	7.03328e-08	11
IL2RB	-1.16326	0.295	1.15918e-07	11
ICOS	-1.19431	0.468	2.88462e-21	11
TBX21	-1.21309	0.096	0.000214523	11
ITGAL	-1.21868	0.303	1.53868e-12	11
CD2	-1.33767	0.314	3.20118e-24	11
DUSP1	-1.42893	0.165	9.24627e-05	11
PASK	-1.53802	0.511	1.18522e-28	11
ITGA4	-1.66079	0.088	4.22174e-11	11
IRF4	-1.68943	0.322	3.91208e-26	11
FYB	-1.78858	0.274	5.25246e-36	11
TIGIT	-1.8495	0.027	2.82404e-05	11
CXCR5	-1.97713	0.066	1.88784e-21	11
LIF	-2.09554	0.043	0.000889264	11
IFNG	-2.10854	0.112	8.81736e-06	11
IL21	-2.60179	0.029	2.7225e-10	11
CTLA4	-3.80566	0.077	2.48276e-44	11

[truncated: 3 more sheets: Supporting Table 11, Supporting Table 14, Supporting Table 15]
